# Supplementary material for: Angle between DNA linker and nucleosome core particle regulates array compaction revealed by individual-particle cryo-electron tomography
Source: Nat Commun. 2024 May 23;15:4395. doi: 10.1038/s41467-024-48305-1 (PMC11116431; doi:10.1038/s41467-024-48305-1)
Supplement: Supplementary file 3 — Supplementary Data 1 [file 41467_2024_48305_MOESM3_ESM.xlsx]

## Sheet: SuppTable 1
Column1	Column2	Column3	Column4	Column5	Column6	Column7	Column8	Column9	Column10	Column11	Column12	Column13	Column14	Column15
Supplementary Table 1: Detailed information on IPET 3D reconstructions of all 223 particles. All data were acquired at 300 kV high-tension under a defocus within the range of 2.5-3.5 μm. For 3D reconstruction, no symmetry was imposed; no initial model was human involved. Each 3D reconstruction was achieved by refinement of the images acquired from one particle without any averaging.
										Resolution (Å)	Resolution (Å)
Sample	Particle	EMDB_ID	NCP	Tilt range	Step	TEM Cam.	Mag.	Apix	Total Dose	Even vs. Odd	Map vs. Model	Angle θ	Angle α	Angle β
	ID #		#	(°)	(°)			(Å²)	(e-/Å²)	(FSC at 0.143)	(FSC at 0.5)	(°)	[αen, αex] (°)	[βen, βex] (°)
Mono-, 5 mM	1	EMD-28284	1	-51 to 51	3	K2	81X	1.47	183	59	43	[41.3]	[44.2, 14.1]	[-7.2, -7.0]
Mono-, 5 mM	2	EMD-28286	1	-51 to 51	3	K2	81X	1.47	183	41	31	[42.0]	[33.7, 41.1]	[-19.6, -2.6]
Mono-, 5 mM	3	EMD-28287	1	-51 to 51	3	K2	81X	1.47	183	51	27	[36.2]	[21.3, 35.9]	[-16.9, -3.4]
Mono-, 5 mM	4	EMD-28288	1	-51 to 51	3	K2	81X	1.47	183	54	44	[50.6]	[35.5, 28.4]	[-9.0, -17.5]
Mono-, 5 mM	5	EMD-28289	1	-51 to 51	3	K2	81X	1.47	183	54	40	[23.9]	[38.3, 44.9]	[-25.1, 19.5]
Mono-, 5 mM	6	EMD-28290	1	-51 to 51	3	K2	81X	1.47	183	52	33	[26.8]	[36.2, 28.1]	[2.1, -7.7]
Mono-, 5 mM	7	EMD-28291	1	-51 to 51	3	K2	81X	1.47	183	43	35	[43.4]	[39.9, 22.6]	[-7.3, -20.9]
Mono-, 5 mM	8	EMD-28292	1	-51 to 51	3	K2	81X	1.47	183	54	47	[61.6]	[20.4, 31.1]	[-24.6, -17.1]
Mono-, 5 mM	9	EMD-28293	1	-51 to 51	3	K2	81X	1.47	183	42	51	[95.7]	[14.2, -37.3]	[-13.2, -26.2]
Mono-, 5 mM	10	EMD-28294	1	-51 to 51	3	K2	81X	1.47	183	51	33	[27.7]	[33.3, 43.7]	[-8.1, 4.7]
Mono-, 5 mM	11	EMD-28295	1	-51 to 51	3	K2	81X	1.47	183	52	46	[23.7]	[42.9, 43.0]	[-12.1, 9.6]
Mono-, 5 mM	12	EMD-28296	1	-51 to 51	3	K2	81X	1.47	183	64	40	[32.4]	[15.6, 43.2]	[1.7, -18.8]
Mono-, 5 mM	13	EMD-28297	1	-51 to 51	3	K2	81X	1.47	183	51	38	[39.3]	[-12.0, 36.8]	[1.8, 13.6]
Mono-, 5 mM	14	EMD-28298	1	-51 to 51	3	K2	81X	1.47	183	37	31	[65.5]	[23.2, -1.8]	[-28.4, -17.6]
Mono-, 5 mM	15	EMD-28299	1	-51 to 51	3	K2	81X	1.47	183	32	40	[35.2]	[33.5, 48.5]	[-17.7, -0.6]
Mono-, 5 mM	16	EMD-28300	1	-51 to 51	3	K2	81X	1.47	183	47	47	[30.3]	[6.9, 43.0]	[1.3, 9.0]
Mono-, 5 mM	17	EMD-28301	1	-51 to 51	3	K2	81X	1.47	183	27	32	[60.4]	[31.8, 42.3]	[-32.4, -17.2]
Mono-, 5 mM	18	EMD-28302	1	-51 to 51	3	K2	81X	1.47	183	41	59	[48.0]	[0.4, 11.2]	[-18.9, -3.2]
Mono-, 5 mM	19	EMD-28303	1	-51 to 51	3	K2	81X	1.47	183	46	32	[43.8]	[22.9, 15.2]	[-6.3, -12.1]
Mono-, 5 mM	20	EMD-28304	1	-51 to 51	3	K2	81X	1.47	183	51	43	[48.2]	[35.5, -4.2]	[-3.6, 4.3]
Mono-, 5 mM	21	EMD-28305	1	-51 to 51	3	K2	81X	1.47	183	51	41	[25.5]	[44.7, 40.9]	[-11.6, -5.0]
Mono-, 5 mM	22	EMD-28306	1	-51 to 51	3	K2	81X	1.47	183	44	43	[35.6]	[34.2, 16.4]	[-11.9, -3.8]
Mono-, 5 mM	23	EMD-28307	1	-51 to 51	3	K2	81X	1.47	183	54	33	[30.7]	[40.3, 35.6]	[3.0, -17.6]
Mono-, 5 mM	24	EMD-28308	1	-51 to 51	3	K2	81X	1.47	183	82	70	[38.8]	[21.2, 2.9]	[-11.7, 4.0]
Mono-, 5 mM	25	EMD-28309	1	-51 to 51	3	K2	81X	1.47	183	52	46	[57.2]	[49.3, 15.3]	[3.3, 5.6]
Mono-, 5 mM	26	EMD-28310	1	-51 to 51	3	K2	81X	1.47	183	52	37	[19.1]	[40.2, 47.2]	[-2.7, -2.9]
Mono-, 5 mM	27	EMD-28311	1	-51 to 51	3	K2	81X	1.47	183	54	37	[60.0]	[-5.4, 17.2]	[-20.1, -0.4]
Mono-, 5 mM	28	EMD-28312	1	-51 to 51	3	K2	81X	1.47	183	52	46	[56.1]	[33.1, 12.0]	[-29.4, -2.2]
Mono-, 5 mM	29	EMD-28313	1	-51 to 51	3	K2	81X	1.47	183	52	38	[158.2]	[15.5, -12.3]	[-11.0, -31.0]
Mono-, 5 mM	30	EMD-28314	1	-51 to 51	3	K2	81X	1.47	183	52	25	[42.8]	[12.1, 28.1]	[1.8, -26.0]
Mono-, 5 mM	31	EMD-28315	1	-51 to 51	3	K2	81X	1.47	183	49	46	[30.8]	[32.2, 38.7]	[-13.4, -11.7]
Mono-, 5 mM	32	EMD-28316	1	-51 to 51	3	K2	81X	1.47	183	51	32	[47.8]	[12.5, 39.1]	[-12.7, -18.0]
Mono-, 5 mM	33	EMD-28317	1	-51 to 51	3	K2	81X	1.47	183	54	47	[24.0]	[4.5, 23.7]	[-16.9, -0.3]
Mono-, 5 mM	34	EMD-28318	1	-51 to 51	3	K2	81X	1.47	183	51	47	[39.2]	[16.0, 33.6]	[-7.2, 15.3]
Mono-, 5 mM	35	EMD-28319	1	-51 to 51	3	K2	81X	1.47	183	43	51	[44.2]	[40.5, 25.0]	[-0.3, -22.6]
Mono-, 5 mM	36	EMD-28320	1	-51 to 51	3	K2	81X	1.47	183	52	47	[62.9]	[0.1, 29.1]	[-29.4, -1.4]
Mono-, 5 mM	37	EMD-28321	1	-51 to 51	3	K2	81X	1.47	183	51	46	[15.9]	[-15.4, 41.8]	[-4.0, -9.4]
Mono-, 5 mM	38	EMD-28322	1	-51 to 51	3	K2	81X	1.47	183	82	87	[15.6]	[24.3, 21.9]	[10.4, -13.7]
Mono-, 5 mM	39	EMD-28323	1	-51 to 51	3	K2	81X	1.47	183	41	54	[31.6]	[42.0, 31.9]	[-12.7, -7.5]
Mono-, 5 mM	40	EMD-28324	1	-51 to 51	3	K2	81X	1.47	183	41	41	[40.1]	[4.0, 13.1]	[-17.2, -3.9]
Mono-, 5 mM	41	EMD-28325	1	-51 to 51	3	K2	81X	1.47	183	47	30	[19.8]	[32.1, 11.2]	[15.6, -20.3]
Mono-, 5 mM	42	EMD-28326	1	-51 to 51	3	K2	81X	1.47	183	51	47	[133.6]	[18.4, 15.0]	[-12.6, 1.7]
Mono-, 5 mM	43	EMD-28327	1	-51 to 51	3	K2	81X	1.47	183	52	51	[55.3]	[19.6, 48.4]	[-2.9, -15.4]
Mono-, 5 mM	44	EMD-28328	1	-51 to 51	3	K2	81X	1.47	183	105	49	[37.0]	[21.2, 36.8]	[-2.4, -15.0]
Mono-, 5 mM	45	EMD-28329	1	-51 to 51	3	K2	81X	1.47	183	64	30	[84.6]	[6.0, -12.1]	[0.1, -23.6]
Mono-, 5 mM	46	EMD-28330	1	-51 to 51	3	K2	81X	1.47	183	56	52	[53.5]	[-9.8, 41.0]	[-13.5, -18.8]
Mono-, 5 mM	47	EMD-28331	1	-21 to 30	3	K2	81X	1.47	91	46	37	[48.3]	[26.4, 11.2]	[-17.2, -21.9]
Di-, 5 mM	48	EMD-28334	1	-51 to 51	3	K2	81X	1.47	183	70	47	[51.7]	[25.9, 30.3]	[-2.8, -19.9]
			2									[31.4]	[44.2, -6.2]	[-9.7, -7.6]
Di-, 5 mM	49	EMD-28335	1	-51 to 51	3	K2	81X	1.47	183	47	40	[55.6]	[20.2, -10.5]	[-3.0, -14.7]
			2									[66.5]	[-25.5, 33.3]	[5.4, 12.6]
Di-, 5 mM	50	EMD-28336	1	-51 to 51	3	K2	81X	1.47	183	59	32	[52.7]	[38.7, 11.4]	[-7.0, -16.5]
			2									[23.6]	[34.5, 48.9]	[4.6, 16.3]
Di-, 5 mM	51	EMD-28337	1	-51 to 51	3	K2	81X	1.47	183	43	46	[57.8]	[31.8, 14.1]	[-5.6, -18.4]
			2									[29.5]	[21.7, 39.5]	[-18.7, 5.2]
Di-, 5 mM	52	EMD-28338	1	-51 to 51	3	K2	81X	1.47	183	52	46	[116.8]	[-2.8, 31.8]	[-16.2, -18.9]
			2									[48.8]	[-3.5, 21.9]	[9.0, -16.6]
Di-, 5 mM	53	EMD-28339	1	-51 to 51	3	K2	81X	1.47	183	59	42	[46.3]	[18.6, -4.0]	[-29.7, 3.5]
			2									[52.3]	[37.5, 33.9]	[-14.1, -10.2]
Di-, 5 mM	54	EMD-28340	1	-51 to 51	3	K2	81X	1.47	183	56	42	[40.2]	[21.7, 31.2]	[3.7, -7.4]
			2									[21.6]	[41.7, 44.9]	[2.5, -4.5]
Di-, 5 mM	55	EMD-28341	1	-51 to 51	3	K2	81X	1.47	183	44	44	[78.0]	[9.6, 20.3]	[-1.5, -2.7]
			2									[18.8]	[26.9, 51.9]	[-3.1, 14.3]
Di-, 5 mM	56	EMD-28342	1	-51 to 51	3	K2	81X	1.47	183	59	49	[46.1]	[4.4, 27.6]	[-4.7, 0.5]
			2									[76.2]	[-11.6, 10.2]	[-25.3, 8.5]
Di-, 5 mM	57	EMD-28343	1	-51 to 51	3	K2	81X	1.47	183	40	42	[85.5]	[-2.2, 14.8]	[-5.7, -7.6]
			2									[94.9]	[-19.4, -8.7]	[-3.7, -3.9]
Di-, 5 mM	58	EMD-28344	1	-51 to 51	3	K2	81X	1.47	183	56	33	[74.2]	[3.1, -18.6]	[-10.9, 1.8]
			2									[34.8]	[22.9, 41.4]	[-12.7, -10.4]
Di-, 5 mM	59	EMD-28345	1	-51 to 51	3	K2	81X	1.47	183	49	32	[53.7]	[-2.4, 42.3]	[-28.4, 2.7]
			2									[30.2]	[45.9, -9.6]	[-2.9, 3.5]
Di-, 5 mM	60	EMD-28346	1	-51 to 51	3	K2	81X	1.47	183	52	40	[57.9]	[-5.1, 42.4]	[-13.5, -10.1]
			2									[78.9]	[-34.2, 32.6]	[-2.0, 1.7]
Di-, 5 mM	61	EMD-28347	1	-51 to 51	3	K2	81X	1.47	183	49	49	[88.4]	[2.6, -5.0]	[-11.8, -16.2]
			2									[61.3]	[-10.3, 56.4]	[-28.3, -1.8]
Di-, 5 mM	62	EMD-28348	1	-51 to 51	3	K2	81X	1.47	183	56	43	[32.2]	[45.4, 30.5]	[-24.0, 5.1]
			2									[68.7]	[13.5, 17.6]	[-29.0, 0.6]
Di-, 5 mM	63	EMD-28349	1	-51 to 51	3	K2	81X	1.47	183	49	46	[18.6]	[-2.7, 20.0]	[-31.1, 15.5]
			2									[88.7]	[3.3, -3.5]	[-32.8, -3.0]
Di-, 5 mM	64	EMD-28350	1	-51 to 51	3	K2	81X	1.47	183	51	29	[30.6]	[45.0, -12.0]	[-17.7, -4.4]
			2									[55.7]	[25.7, 42.0]	[-25.5, -11.8]
Di-, 5 mM	65	EMD-28351	1	-51 to 51	3	K2	81X	1.47	183	61	77	[16.1]	[22.0, 45.5]	[12.1, -7.4]
			2									[40.2]	[32.7, 12.1]	[-30.1, 5.1]
Di-, 5 mM	66	EMD-28352	1	-51 to 51	3	K2	81X	1.47	183	54	47	[46.2]	[42.0, 13.8]	[-10.5, -8.7]
			2									[48.0]	[-12.6, 41.2]	[-1.2, -19.2]
Di-, 5 mM	67	EMD-28353	1	-51 to 51	3	K2	81X	1.47	183	52	34	[80.0]	[15.5, -14.0]	[-10.7, -7.8]
			2									[63.5]	[26.6, -19.1]	[2.0, -11.3]
Di-, 5 mM	68	EMD-28354	1	-51 to 51	3	K2	81X	1.47	183	54	40	[56.3]	[0.9, -2.6]	[8.7, -19.0]
			2									[61.4]	[8.3, 24.0]	[1.8, -2.6]
Di-, 5 mM	69	EMD-28355	1	-51 to 51	3	K2	81X	1.47	183	44	40	[57.9]	[35.0, -8.9]	[2.0, 1.7]
			2									[63.6]	[16.7, 7.4]	[-3.9, -22.3]
Di-, 5 mM	70	EMD-28356	1	-51 to 51	3	K2	81X	1.47	183	37	47	[47.3]	[28.2, -37.6]	[-6.5, -34.8]
			2									[173.1]	[8.8, 17.4]	[-17.9, -12.6]
Di-, 5 mM	71	EMD-28357	1	-51 to 51	3	K2	81X	1.47	183	59	36	[18.9]	[43.7, 28.1]	[-4.4, -6.8]
			2									[69.1]	[1.5, 3.0]	[-9.7, -13.4]
Di-, 5 mM	72	EMD-28358	1	-51 to 51	3	K2	81X	1.47	183	41	44	[58.8]	[33.8, 39.0]	[-24.4, -11.0]
			2									[65.9]	[33.9, -2.8]	[2.0, -11.7]
Di-, 5 mM	73	EMD-28359	1	-51 to 51	3	K2	81X	1.47	183	54	35	[46.1]	[26.4, 4.2]	[-13.6, -10.7]
			2									[56.4]	[-11.8, -22.9]	[-11.6, 0.1]
Di-, 5 mM	74	EMD-28360	1	-51 to 51	3	K2	81X	1.47	183	51	43	[67.2]	[12.6, -9.0]	[-12.1, -3.0]
			2									[45.7]	[38.5, -11.5]	[1.8, -21.7]
Di-, 5 mM	75	EMD-28361	1	-51 to 42	3	K2	81X	1.47	167	44	42	[34.8]	[25.8, -0.8]	[14.7, -8.9]
			2									[66.0]	[-13.6, 32.6]	[1.8, -13.8]
Di-, 5 mM	76	EMD-28362	1	-51 to 42	3	K2	81X	1.47	167	61	32	[35.6]	[17.7, 32.7]	[-3.2, -5.6]
			2									[31.0]	[36.0, -6.2]	[-14.5, -7.0]
Di-, 5 mM	77	EMD-28363	1	-51 to 42	3	K2	81X	1.47	167	54	30	[62.9]	[35.9, -31.8]	[-17.0, -5.0]
			2									[58.3]	[-25.2, 10.6]	[-4.3, -1.0]
Di-, 5 mM	78	EMD-28364	1	-51 to 51	3	K2	81X	1.47	183	51	42	[47.1]	[35.7, -31.5]	[-5.7, -11.3]
			2									[58.9]	[57.7, -26.1]	[17.5, -13.7]
Di-, 5 mM	79	EMD-28365	1	-51 to 51	3	K2	81X	1.47	183	56	42	[53.4]	[-2.7, 36.3]	[-5.2, -17.1]
			2									[26.8]	[33.0, 26.2]	[-9.8, 27.2]
Di-, 5 mM	80	EMD-28366	1	-51 to 51	3	K2	81X	1.47	183	52	51	[54.1]	[18.8, 44.4]	[-19.9, -22.8]
			2									[52.2]	[10.6, 42.1]	[-20.8, -2.6]
Tri-, 5 mM	81	EMD-28367	1	-51 to 51	3	K2	81X	1.47	183	54	37	[45.7]	[13.5, 40.4]	[0.3, -7.7]
			2									[50.4]	[26.6, 26.7]	[-5.9, 9.8]
			3									[33.2]	[40.4, 4.7]	[23.7, -17.6]
Tri-, 5 mM	82	EMD-28368	1	-51 to 51	3	K2	81X	1.47	183	42	43	[35.6]	[42.9, 38.6]	[-19.0, 5.5]
			2									[46.0]	[17.3, -12.4]	[-24.7, -5.7]
			3									[63.2]	[22.9, 25.0]	[-20.7, -12.3]
Tri-, 5 mM	83	EMD-28369	1	-51 to 51	3	K2	81X	1.47	183	43	43	[37.2]	[42.0, -22.7]	[2.0, -13.8]
			2									[53.7]	[16.0, 26.0]	[-18.6, -19.6]
			3									[53.3]	[-22.4, 17.3]	[4.0, -12.9]
Tri-, 5 mM	84	EMD-28370	1	-51 to 51	3	K2	81X	1.47	183	51	46	[6.9]	[36.5, 52.6]	[-5.4, 2.9]
			2									[32.9]	[38.1, 60.5]	[-8.5, -8.6]
			3									[54.5]	[13.0, 38.8]	[-31.5, -8.7]
Tri-, 5 mM	85	EMD-28371	1	-51 to 51	3	K2	81X	1.47	183	47	36	[42.3]	[17.8, 44.6]	[-16.7, -2.3]
			2									[48.6]	[14.5, 19.7]	[-29.2, -6.6]
			3									[73.1]	[15.0, -0.0]	[-5.9, -20.3]
Tri-, 5 mM	86	EMD-28372	1	-51 to 51	3	K2	81X	1.47	183	43	29	[47.0]	[7.0, 38.4]	[-24.7, -0.3]
			2									[24.6]	[37.2, 52.4]	[-9.8, -0.6]
			3									[42.4]	[47.3, 17.7]	[-9.6, -22.4]
Tri-, 5 mM	87	EMD-28527	1	-51 to 51	3	K2	81X	1.47	183	51	37	[128.9]	[9.4, 4.9]	[-12.5, -20.7]
			2									[27.1]	[35.9, 47.5]	[-8.1, 6.7]
			3									[52.0]	[35.3, 6.0]	[-9.7, 5.0]
Tri-, 5 mM	88	EMD-28528	1	-51 to 51	3	K2	81X	1.47	183	43	41	[51.0]	[-21.7, 29.9]	[-12.1, 3.8]
			2									[56.8]	[33.1, -13.0]	[-0.1, -3.3]
			3									[133.9]	[10.3, 12.5]	[-11.4, 7.9]
Tri-, 5 mM	89	EMD-28379	1	-51 to 51	3	K2	81X	1.47	183	52	30	[45.2]	[32.4, 26.3]	[-13.3, -10.3]
			2									[77.4]	[-2.0, 37.0]	[-17.2, -26.4]
			3									[16.9]	[8.8, 5.8]	[0.4, 9.4]
Tri-, 5 mM	90	EMD-28380	1	-51 to 51	3	K2	81X	1.47	183	47	35	[62.4]	[20.1, 35.1]	[-19.5, -5.7]
			2									[60.2]	[1.4, 38.7]	[-27.7, -12.8]
			3									[54.4]	[18.1, -4.9]	[-34.3, -1.6]
Tri-, 5 mM	91	EMD-28381	1	-51 to 51	3	K2	81X	1.47	183	41	36	[7.4]	[14.9, 23.0]	[-12.7, 9.5]
			2									[73.8]	[37.8, 14.5]	[-5.1, -2.3]
			3									[30.1]	[-20.9, 43.2]	[-0.7, -9.1]
Tri-, 5 mM	92	EMD-28382	1	-51 to 51	3	K2	81X	1.47	183	47	49	[30.1]	[-19.0, 7.2]	[-0.9, -23.0]
			2									[69.6]	[16.4, 23.8]	[-4.8, -6.5]
			3									[126.1]	[-0.7, 0.7]	[-22.6, -3.9]
Tri-, 5 mM	93	EMD-28383	1	-51 to 51	3	K2	81X	1.47	183	29	34	[12.3]	[0.9, 14.2]	[-13.7, 8.7]
			2									[10.9]	[11.3, 41.1]	[-9.8, 14.2]
			3									[136.3]	[27.7, 23.6]	[7.7, -7.8]
Tri-, 5 mM	94	EMD-28384	1	-51 to 51	3	K2	81X	1.47	183	49	32	[52.6]	[2.4, -10.5]	[-6.6, -12.8]
			2									[67.7]	[-16.6, -7.8]	[-0.7, -15.2]
			3									[53.3]	[-16.1, 38.5]	[-20.9, -0.6]
Tri-, 5 mM	95	EMD-28385	1	-51 to 51	3	K2	81X	1.47	183	41	51	[66.7]	[20.9, 29.7]	[-33.4, -22.7]
			2									[105.3]	[22.2, 30.7]	[3.3, -12.4]
			3									[42.9]	[18.8, 30.1]	[-3.9, -12.6]
Tri-, 5 mM	96	EMD-28386	1	-51 to 51	3	K2	81X	1.47	183	40	30	[45.3]	[-10.6, 43.5]	[-4.3, -8.9]
			2									[59.9]	[4.1, -12.4]	[-20.1, -9.0]
			3									[52.3]	[27.3, 54.4]	[-19.1, 8.5]
Tri-, 5 mM	97	EMD-28387	1	-51 to 51	3	K2	81X	1.47	183	51	35	[55.9]	[-2.2, 8.8]	[1.9, -22.6]
			2									[38.2]	[21.8, 9.5]	[-9.4, -22.2]
			3									[43.2]	[37.6, 37.5]	[-4.5, -8.1]
Tri-, 5 mM	98	EMD-28388	1	-51 to 51	3	K2	81X	1.47	183	49	36	[61.2]	[24.7, 64.4]	[-36.5, -0.6]
			2									[60.4]	[10.0, 38.2]	[-30.4, -8.4]
			3									[57.6]	[-10.3, -15.4]	[-9.6, -1.6]
Tri-, 5 mM	99	EMD-28389	1	-51 to 51	3	K2	81X	1.47	183	52	47	[16.9]	[19.6, 50.2]	[-12.1, 8.5]
			2									[44.9]	[18.0, -16.7]	[6.4, -6.9]
			3									[35.2]	[-8.7, 33.3]	[-13.9, 14.3]
Tri-, 5 mM	100	EMD-28390	1	-51 to 51	3	K2	81X	1.47	183	49	35	[58.7]	[22.8, 23.7]	[-32.4, -20.2]
			2									[70.8]	[36.1, -6.0]	[-19.5, -3.2]
			3									[53.5]	[-24.1, 30.4]	[-11.6, 12.2]
Tri-, 5 mM	101	EMD-28391	1	-51 to 51	3	K2	81X	1.47	183	56	35	[58.7]	[28.1, 1.4]	[1.5, -25.0]
			2									[67.8]	[-8.8, -2.0]	[-6.0, -24.3]
			3									[39.9]	[-7.5, 57.2]	[-0.6, 3.7]
Tri-, 5 mM	102	EMD-28392	1	-51 to 51	3	K2	81X	1.47	183	47	36	[56.0]	[50.1, 45.6]	[-14.1, -13.3]
			2									[32.0]	[28.5, 5.6]	[-5.3, -17.6]
			3									[70.1]	[39.2, -6.6]	[-10.2, -4.1]
Tri-, 5 mM	103	EMD-28393	1	-51 to 51	3	K2	81X	1.47	183	35	46	[55.5]	[26.3, -14.1]	[-11.4, -28.2]
			2									[40.7]	[8.8, 7.9]	[-20.5, 1.0]
			3									[58.7]	[27.5, 7.3]	[-14.9, -9.1]
Tri-, 5 mM	104	EMD-28394	1	-51 to 51	3	K2	81X	1.47	183	47	46	[55.2]	[9.8, -0.6]	[-25.4, -20.9]
			2									[55.9]	[-9.2, 23.2]	[0.2, -4.3]
			3									[31.9]	[49.1, 16.7]	[-11.3, -4.7]
Tri-, 5 mM	105	EMD-28395	1	-51 to 51	3	K2	81X	1.47	183	37	34	[27.1]	[18.8, 53.8]	[-2.5, -8.0]
			2									[49.5]	[-6.6, 52.1]	[-15.8, -15.6]
			3									[48.0]	[-14.6, 34.3]	[-20.6, -2.2]
Tri-, 5 mM	106	EMD-28396	1	-51 to 51	3	K2	81X	1.47	183	49	34	[28.2]	[19.1, 45.4]	[-12.9, -7.5]
			2									[47.2]	[22.5, 47.1]	[-20.5, -16.8]
			3									[42.4]	[8.4, 25.2]	[-13.4, -17.8]
Tri-, 5 mM	107	EMD-28397	1	-51 to 51	3	K2	81X	1.47	183	49	35	[20.5]	[20.5, 43.3]	[-15.1, 12.8]
			2									[72.2]	[23.0, 2.9]	[-16.7, -18.3]
			3									[43.0]	[14.2, 44.3]	[-8.1, -25.1]
Tri-, 5 mM	108	EMD-28398	1	-51 to 51	3	K2	81X	1.47	183	56	43	[37.9]	[22.6, 59.7]	[-16.2, 9.0]
			2									[67.3]	[27.6, 17.7]	[-5.8, -22.7]
			3									[125.6]	[24.4, 5.2]	[-0.3, 21.8]
Tri-, 5 mM	109	EMD-28399	1	-51 to 51	3	K2	81X	1.47	183	46	46	[41.9]	[38.0, -3.8]	[-9.9, -24.7]
			2									[41.0]	[-11.7, 22.8]	[-8.9, -1.3]
			3									[35.7]	[4.4, 50.5]	[1.0, -15.0]
Tri-, 5 mM	110	EMD-28400	1	-51 to 51	3	K2	81X	1.47	183	51	92	[38.1]	[-10.5, 35.8]	[-12.9, 2.7]
			2									[35.2]	[47.2, 13.6]	[-3.5, -20.5]
			3									[60.3]	[-28.7, 37.6]	[-16.7, 10.2]
Tri-, 5 mM	111	EMD-28401	1	-51 to 51	3	K2	81X	1.47	183	41	47	[23.7]	[25.7, 50.4]	[-6.3, 23.1]
			2									[46.6]	[26.6, 34.5]	[-8.4, -3.1]
			3									[44.1]	[47.0, -7.4]	[-10.9, -8.7]
Tri-, 5 mM	112	EMD-28402	1	-51 to 51	3	K2	81X	1.47	183	52	27	[70.5]	[35.6, 24.8]	[-18.9, -22.8]
			2									[46.9]	[41.1, 18.1]	[-15.5, -9.8]
			3									[45.5]	[46.3, 38.1]	[-16.4, -7.3]
Tri-, 5 mM	113	EMD-28403	1	-51 to 51	3	K2	81X	1.47	183	37	43	[31.7]	[42.2, 36.7]	[-11.7, 15.4]
			2									[17.8]	[-6.7, 25.7]	[0.4, -4.6]
			3									[33.7]	[27.9, 38.7]	[-17.7, 4.5]
Tri-, 5 mM	114	EMD-28404	1	-51 to 51	3	K2	81X	1.47	183	27	32	[60.1]	[-5.3, 6.3]	[-28.3, -22.5]
			2									[90.3]	[10.9, 21.0]	[-8.4, 1.4]
			3									[29.0]	[22.3, 59.3]	[-7.6, -0.9]
Tri-, 5 mM	115	EMD-28406	1	-51 to 36	3	K2	81X	1.47	156	49	59	[47.4]	[-0.9, 33.6]	[-3.2, -9.3]
			2									[44.6]	[7.1, 24.9]	[-30.0, -0.4]
			3									[20.1]	[12.7, 38.4]	[-3.2, 13.2]
Tri-, 5 mM	116	EMD-28407	1	-51 to 36	3	K2	81X	1.47	156	46	31	[31.8]	[43.5, 50.5]	[-10.4, 30.6]
			2									[42.2]	[23.3, 53.4]	[2.4, 21.9]
			3									[50.9]	[-19.3, 18.0]	[-3.2, -32.4]
Tri-, 5 mM	117	EMD-28408	1	-51 to 36	3	K2	81X	1.47	156	40	47	[31.5]	[34.9, 35.5]	[-8.6, -16.1]
			2									[158.5]	[11.0, -0.1]	[-25.9, -33.8]
			3									[57.9]	[-16.9, 37.5]	[-14.6, -8.4]
Tri-, 5 mM	118	EMD-28409	1	-51 to 51	3	K2	81X	1.47	183	47	82	[67.9]	[25.8, 32.5]	[-30.6, -15.6]
			2									[43.7]	[-28.5, 14.9]	[-10.0, 8.8]
			3									[36.1]	[45.3, 24.3]	[-2.1, -18.5]
Tri-, 5 mM	119	EMD-28410	1	-51 to 51	3	K2	81X	1.47	183	64	52	[135.9]	[6.2, 8.6]	[2.2, 1.4]
			2									[29.8]	[57.7, -10.4]	[14.5, -3.8]
			3									[58.4]	[21.6, -18.0]	[-26.8, -13.4]
Tri-, 5 mM	120	EMD-28411	1	-51 to 51	3	K2	81X	1.47	183	70	49	[28.3]	[37.6, 30.5]	[-15.2, -1.0]
			2									[16.3]	[41.1, -38.1]	[-4.2, -5.4]
			3									[71.9]	[-17.5, 22.2]	[-11.9, 2.7]
Tri-, 5 mM	121	EMD-28412	1	-51 to 51	3	K2	81X	1.47	183	56	44	[67.4]	[18.7, 38.5]	[-26.8, -11.5]
			2									[57.6]	[4.7, 34.5]	[-32.5, 1.9]
			3									[43.8]	[9.0, 12.8]	[-26.6, 3.2]
Tri-, 5 mM	122	EMD-28413	1	-51 to 21	3	K2	81X	1.47	129	51	46	[58.5]	[35.4, 14.0]	[-37.0, -5.4]
			2									[48.3]	[31.4, 50.3]	[-11.1, 9.3]
			3									[37.5]	[-44.5, 44.3]	[-43.6, 15.1]
Tri-, 5 mM	123	EMD-28414	1	-51 to 21	3	K2	81X	1.47	129	49	40	[37.3]	[-13.7, 48.8]	[0.7, -2.1]
			2									[62.6]	[5.7, 34.4]	[-27.7, -12.1]
			3									[17.1]	[-17.9, 5.5]	[12.8, 14.9]
Tri-, 5 mM	124	EMD-28415	1	-51 to 51	3	K2	81X	1.47	183	52	47	[33.4]	[27.5, 57.2]	[-1.8, -13.4]
			2									[44.5]	[61.7, 44.1]	[-20.9, -0.7]
			3									[159.2]	[4.5, 20.0]	[-6.2, -22.2]
Tri-, 5 mM	125	EMD-28416	1	-51 to 51	3	K2	81X	1.47	183	54	49	[26.8]	[-35.4, 17.6]	[-27.0, 3.6]
			2									[80.6]	[-17.1, 9.1]	[6.7, 8.1]
			3									[37.0]	[25.5, 19.2]	[-0.6, -14.8]
Tetra-, 5 mM	126	EMD-28417	1	-51 to 51	3	K3	53X	1.46	183	52	29	[46.1]	[15.4, 10.9]	[-20.9, -4.5]
			2									[66.7]	[-19.2, 35.0]	[-17.5, -6.7]
			3									[170.7]	[46.4, 16.4]	[-13.1, -16.2]
			4									[54.1]	[47.1, -24.9]	[-6.3, -23.6]
Tetra-, 5 mM	127	EMD-28418	1	-51 to 51	3	K3	53X	1.46	183	43	44	[38.8]	[22.9, 17.7]	[-8.3, -11.9]
			2									[42.5]	[33.5, 42.8]	[13.9, -9.0]
			3									[38.8]	[29.5, 14.7]	[23.4, -11.8]
			4									[45.5]	[10.2, 35.2]	[-12.7, -9.9]
Tetra-, 5 mM	128	EMD-28419	1	-51 to 51	3	K3	53X	1.46	183	54	74	[30.8]	[37.7, -15.8]	[19.3, -26.3]
			2									[65.3]	[15.8, 33.9]	[-19.4, -7.1]
			3									[51.6]	[41.2, 41.7]	[2.0, 5.8]
			4									[51.0]	[25.2, 38.2]	[-4.8, -20.1]
Tetra-, 5 mM	129	EMD-28420	1	-51 to 51	3	K3	53X	1.46	183	44	64	[32.6]	[25.0, -8.5]	[6.4, -35.1]
			2									[36.7]	[42.8, -4.8]	[-8.4, -9.1]
			3									[62.2]	[-11.6, -5.6]	[-6.6, -5.6]
			4									[26.8]	[28.8, 52.9]	[-15.8, 7.9]
Tetra-, 5 mM	130	EMD-28421	1	-51 to 51	3	K3	53X	1.46	183	56	44	[34.3]	[29.8, 7.8]	[-1.4, -23.2]
			2									[60.9]	[2.2, 6.7]	[-3.9, -22.1]
			3									[62.7]	[5.8, 24.6]	[-7.7, 3.1]
			4									[45.2]	[13.9, 33.5]	[-2.1, -14.4]
Tetra-, 5 mM	131	EMD-28422	1	-51 to 51	3	K3	53X	1.46	183	67	56	[38.7]	[52.6, 44.4]	[13.7, -22.6]
			2									[35.6]	[34.5, 14.8]	[0.0, -26.2]
			3									[30.9]	[35.0, 55.6]	[-10.3, -3.3]
			4									[48.4]	[37.3, 25.6]	[-18.2, -4.9]
Tetra-, 5 mM	132	EMD-28423	1	-51 to 51	3	K3	53X	1.46	183	54	49	[62.6]	[31.3, 47.7]	[20.9, 22.5]
			2									[51.0]	[22.1, 5.2]	[-1.6, -29.9]
			3									[92.5]	[25.7, -25.6]	[-35.5, -13.2]
			4									[78.9]	[44.8, 27.9]	[-21.1, -26.1]
Tetra-, 5 mM	133	EMD-28424	1	-51 to 51	3	K3	53X	1.46	183	61	56	[69.4]	[-29.8, 29.8]	[-36.0, -15.8]
			2									[73.6]	[-1.2, 7.2]	[-24.4, -22.2]
			3									[55.1]	[39.7, 53.3]	[35.4, 5.9]
			4									[1.9]	[33.2, 39.3]	[21.4, -18.2]
Tetra-, 5 mM	134	EMD-28425	1	-51 to 51	3	K3	53X	1.46	183	34	59	[91.2]	[14.8, 14.4]	[-30.7, -30.5]
			2									[91.9]	[50.1, -15.5]	[-25.9, -26.2]
			3									[13.5]	[7.5, -11.9]	[-16.7, 19.6]
			4									[60.1]	[-12.2, -5.0]	[-3.6, -3.5]
Tetra-, 5 mM	135	EMD-28426	1	-51 to 51	3	K3	53X	1.46	183	59	49	[49.9]	[31.1, 50.6]	[-21.0, -11.0]
			2									[47.4]	[30.4, 23.5]	[-18.6, -13.0]
			3									[16.8]	[50.3, 16.9]	[8.4, -12.1]
			4									[62.5]	[41.7, 26.0]	[-17.4, -15.6]
Tetra-, 5 mM	136	EMD-28427	1	-51 to 51	3	K3	53X	1.46	183	40	47	[54.1]	[28.3, 31.0]	[-13.1, -14.0]
			2									[34.5]	[48.2, 30.6]	[1.4, -19.7]
			3									[77.5]	[11.6, 17.0]	[-17.8, -14.2]
			4									[111.2]	[8.1, 6.0]	[-15.5, 4.3]
Tetra-, 5 mM	137	EMD-28428	1	-51 to 51	3	K3	53X	1.46	183	64	70	[69.7]	[44.3, -11.9]	[-10.8, -20.6]
			2									[156.3]	[41.9, 12.2]	[0.3, 6.3]
			3									[40.3]	[-9.4, 11.6]	[-27.5, 5.3]
			4									[74.0]	[-51.7, 16.1]	[-13.9, -30.0]
Tetra-, 5 mM	138	EMD-28429	1	-51 to 51	3	K3	53X	1.46	183	52	52	[28.6]	[-0.1, 34.8]	[-33.7, 19.8]
			2									[54.5]	[22.5, 23.1]	[-19.9, -25.2]
			3									[28.5]	[-15.1, 45.9]	[-12.1, 6.8]
			4									[33.4]	[26.4, 62.4]	[-7.4, -24.9]
Tetra-, 5 mM	139	EMD-28430	1	-51 to 51	3	K3	53X	1.46	183	59	49	[142.4]	[-3.3, 20.1]	[-28.9, -17.7]
			2									[74.7]	[-40.3, 49.7]	[-34.8, -15.4]
			3									[98.6]	[16.9, -5.7]	[-32.8, -24.9]
			4									[46.7]	[39.8, -1.5]	[-6.1, -19.8]
Tetra-, 5 mM	140	EMD-28431	1	-51 to 51	3	K3	53X	1.46	183	59	54	[67.8]	[11.3, 41.7]	[21.5, -1.9]
			2									[16.3]	[27.8, -22.1]	[17.1, -23.4]
			3									[64.9]	[12.6, 25.2]	[-20.8, 6.6]
			4									[52.9]	[-4.8, 30.9]	[-8.3, -15.7]
Tetra-, 5 mM	141	EMD-28432	1	-51 to 51	3	K3	53X	1.46	183	49	51	[76.1]	[-22.1, 39.7]	[9.5, 18.2]
			2									[60.3]	[24.6, 45.6]	[-38.4, 3.3]
			3									[26.3]	[53.2, -2.1]	[-5.9, -4.9]
			4									[149.7]	[-18.0, 23.2]	[-1.6, -0.6]
Tetra-, 5 mM	142	EMD-28433	1	-51 to 51	3	K3	53X	1.46	183	46	35	[36.1]	[11.9, -33.1]	[-0.6, -7.6]
			2									[35.6]	[34.4, 49.9]	[6.1, -9.7]
			3									[44.7]	[35.0, 29.7]	[-22.9, -11.5]
			4									[64.6]	[-19.3, 1.5]	[-8.0, -12.7]
Tetra-, 5 mM	143	EMD-28434	1	-51 to 51	3	K3	53X	1.46	183	51	49	[101.6]	[-0.6, 0.4]	[-0.6, -19.6]
			2									[32.4]	[-14.2, 18.6]	[-13.2, -6.9]
			3									[126.6]	[15.5, 3.1]	[-17.3, 0.2]
			4									[37.6]	[-33.7, -2.2]	[-7.8, -26.8]
Tetra-, 5 mM	144	EMD-28435	1	-51 to 51	3	K3	53X	1.46	183	59	44	[33.5]	[1.3, 35.8]	[-26.3, 5.4]
			2									[23.4]	[37.3, 42.8]	[-19.3, 14.3]
			3									[95.6]	[-26.5, 8.8]	[-6.5, -2.7]
			4									[44.6]	[53.6, 52.9]	[2.4, 1.4]
Tetra-, 5 mM	145	EMD-28436	1	-51 to 51	3	K3	53X	1.46	183	51	51	[34.9]	[-23.1, -9.1]	[-9.9, -32.0]
			2									[73.9]	[15.5, 2.1]	[-30.5, -7.2]
			3									[54.8]	[37.5, -26.4]	[-8.3, 3.6]
			4									[40.1]	[-14.9, 47.7]	[0.3, -4.7]
Tetra-, 5 mM	146	EMD-28437	1	-51 to 51	3	K3	53X	1.46	183	49	77	[51.6]	[25.5, -34.1]	[-30.1, -10.3]
			2									[21.5]	[28.5, 36.6]	[-15.8, 5.4]
			3									[74.3]	[0.5, -16.0]	[-20.4, -14.3]
			4									[61.7]	[4.5, 4.7]	[2.4, -15.1]
Tetra-, 5 mM	147	EMD-28438	1	-51 to 51	3	K3	53X	1.46	183	59	61	[24.5]	[19.8, 48.5]	[1.9, -2.7]
			2									[40.5]	[-27.0, 42.6]	[-6.2, 5.1]
			3									[38.8]	[32.4, -21.3]	[-1.0, -5.2]
			4									[22.9]	[8.8, 58.8]	[-6.4, 5.7]
Tetra-, 5 mM	148	EMD-28439	1	-51 to 51	3	K3	53X	1.46	183	51	51	[136.2]	[37.1, 19.2]	[-6.4, -28.0]
			2									[77.9]	[1.0, 7.3]	[-33.7, -19.5]
			3									[52.6]	[1.6, -14.6]	[-24.3, -19.4]
			4									[61.0]	[-32.5, 37.5]	[-12.6, -12.8]
Tetra-, 5 mM	149	EMD-28440	1	-51 to 51	3	K3	53X	1.46	183	52	47	[37.1]	[38.3, -24.3]	[-4.3, 2.9]
			2									[38.8]	[-19.0, 11.8]	[-7.5, -13.5]
			3									[29.5]	[18.5, 6.0]	[7.0, -21.5]
			4									[28.0]	[-24.7, 33.9]	[-38.6, 10.1]
Tetra-, 5 mM	150	EMD-28441	1	-51 to 51	3	K3	53X	1.46	183	47	49	[16.9]	[36.1, 50.5]	[13.0, -13.1]
			2									[41.6]	[-39.1, -17.0]	[-6.4, 10.1]
			3									[39.6]	[53.3, 38.4]	[-1.9, -16.0]
			4									[74.8]	[-14.7, 10.6]	[-21.1, -24.1]
Tetra-, 5 mM	151	EMD-28442	1	-51 to 51	3	K3	53X	1.46	183	51	51	[65.1]	[12.7, 23.6]	[-22.5, -15.5]
			2									[70.2]	[-6.5, 34.5]	[-7.0, -5.8]
			3									[33.1]	[39.6, 15.0]	[1.4, -1.9]
			4									[25.9]	[42.4, 15.2]	[-2.9, -2.6]
Tetra-, 5 mM	152	EMD-28443	1	-51 to 51	3	K3	53X	1.46	183	54	70	[41.1]	[34.2, 14.7]	[-8.4, -17.5]
			2									[65.6]	[0.4, 17.0]	[-10.9, -22.4]
			3									[36.7]	[46.5, 53.7]	[8.8, -14.1]
			4									[33.4]	[-1.2, 6.3]	[-25.1, -5.3]
Tetra-, 5 mM	153	EMD-28444	1	-51 to 51	3	K3	53X	1.46	183	49	54	[39.5]	[32.7, -7.2]	[-9.7, -13.9]
			2									[66.5]	[22.2, -28.3]	[-24.8, -15.0]
			3									[52.0]	[5.6, -41.4]	[-26.3, -1.1]
			4									[33.0]	[-17.3, 14.3]	[-5.8, -23.6]
Tetra-, 5 mM	154	EMD-28445	1	-51 to 51	3	K3	53X	1.46	183	77	52	[99.0]	[22.0, 5.0]	[-18.5, -31.5]
			2									[43.1]	[43.6, 11.2]	[-10.3, -10.1]
			3									[58.7]	[-7.2, 24.3]	[-0.1, -11.9]
			4									[34.9]	[40.3, 31.7]	[3.9, -26.0]
Tetra-, 5 mM	155	EMD-28446	1	-51 to 51	3	K3	53X	1.46	183	54	51	[33.6]	[46.0, 39.3]	[-9.9, 13.8]
			2									[65.2]	[40.5, -21.6]	[-15.4, -2.6]
			3									[49.8]	[34.2, -26.2]	[-1.1, -21.2]
			4									[88.8]	[-37.8, -13.2]	[-6.7, -26.0]
Tetra-, 5 mM	156	EMD-28447	1	-51 to 51	3	K3	53X	1.46	183	51	56	[22.5]	[22.5, 20.3]	[-4.6, 5.8]
			2									[41.9]	[16.7, 51.9]	[-1.1, -12.0]
			3									[48.5]	[32.5, 3.6]	[-11.7, -19.1]
			4									[129.9]	[27.1, 4.5]	[16.1, 5.4]
Tetra-, 50 mM	157	EMD-28448	1	-51 to 51	3	K3	53X	1.46	183	56	92	[41.1]	[29.3, -3.4]	[3.4, -6.6]
			2									[54.6]	[-10.6, -13.8]	[-7.7, -27.6]
			3									[45.1]	[30.4, 18.8]	[3.5, -0.3]
			4									[55.6]	[-13.7, 32.5]	[-12.3, -1.3]
Tetra-, 50 mM	158	EMD-28449	1	-51 to 51	3	K3	53X	1.46	183	56	46	[14.2]	[23.9, 56.9]	[-7.1, 5.9]
			2									[57.8]	[17.6, -10.0]	[0.1, 5.5]
			3									[42.8]	[43.9, -27.2]	[-17.0, 5.3]
			4									[56.4]	[-36.1, 6.8]	[3.2, -2.8]
Tetra-, 50 mM	159	EMD-28450	1	-51 to 51	3	K3	53X	1.46	183	52	51	[31.9]	[27.9, -0.2]	[-1.4, -7.4]
			2									[48.3]	[1.8, 41.1]	[-15.4, -3.4]
			3									[35.2]	[-15.1, 18.4]	[-2.8, 3.8]
			4									[57.5]	[-16.9, 18.5]	[-2.5, 12.5]
Tetra-, 50 mM	160	EMD-28452	1	-51 to 51	3	K3	53X	1.46	183	59	82	[26.6]	[29.0, 41.5]	[-11.8, -3.0]
			2									[27.0]	[33.1, 33.1]	[7.6, -9.9]
			3									[40.0]	[38.4, 45.5]	[-14.4, -0.8]
			4									[55.7]	[-26.5, 38.2]	[11.8, 21.9]
Tetra-, 50 mM	161	EMD-28453	1	-51 to 51	3	K3	53X	1.46	183	49	51	[67.0]	[8.2, 54.0]	[15.0, 29.1]
			2									[4.7]	[-14.7, 38.9]	[-17.9, 14.2]
			3									[64.9]	[32.9, -34.0]	[1.4, 4.3]
			4									[58.5]	[12.3, 25.1]	[-28.6, -0.1]
Tetra-, 50 mM	162	EMD-28454	1	-51 to 51	3	K3	53X	1.46	183	37	56	[92.7]	[4.6, 34.2]	[13.6, 5.6]
			2									[55.1]	[3.8, -11.2]	[-21.4, -1.7]
			3									[67.8]	[-27.3, 37.0]	[-8.9, 2.9]
			4									[8.7]	[-26.0, 73.7]	[-10.5, -1.4]
Tetra-, 50 mM	163	EMD-28455	1	-51 to 51	3	K3	53X	1.46	183	40	59	[54.5]	[-0.1, 27.9]	[1.4, -2.7]
			2									[36.2]	[34.8, 31.8]	[1.8, -9.8]
			3									[24.9]	[33.4, 44.5]	[10.2, -16.0]
			4									[60.3]	[4.6, 25.2]	[-0.0, 17.6]
Tetra-, 50 mM	164	EMD-28456	1	-51 to 51	3	K3	53X	1.46	183	56	51	[39.2]	[11.0, -28.7]	[0.2, 4.5]
			2									[38.2]	[40.9, -8.0]	[6.4, -6.9]
			3									[79.1]	[-24.4, -14.9]	[-0.2, -8.2]
			4									[88.6]	[-25.2, -33.2]	[-5.0, -0.6]
Tetra-, 50 mM	165	EMD-28457	1	-51 to 51	3	K3	53X	1.46	183	59	52	[22.2]	[-11.7, 55.6]	[5.4, -7.4]
			2									[58.9]	[16.1, 23.7]	[-11.6, -10.1]
			3									[37.4]	[28.1, 4.1]	[5.0, -20.7]
			4									[52.2]	[23.4, 13.6]	[0.0, -9.5]
Tetra-, 50 mM	166	EMD-28458	1	-51 to 51	3	K3	53X	1.46	183	59	51	[63.3]	[19.2, -17.5]	[-9.1, -3.7]
			2									[46.0]	[6.8, 21.0]	[-41.5, 10.5]
			3									[59.6]	[-6.6, -18.9]	[-1.8, -13.5]
			4									[32.2]	[0.6, 30.9]	[-14.2, 13.6]
Tetra-, 50 mM	167	EMD-28459	1	-51 to 51	3	K3	53X	1.46	183	74	51	[34.4]	[-25.2, 36.0]	[-15.5, 7.3]
			2									[86.1]	[-28.7, -6.2]	[-12.8, -9.8]
			3									[42.7]	[38.0, -27.3]	[16.8, -17.1]
			4									[44.4]	[26.9, -15.6]	[-0.3, -8.7]
Tetra-, 50 mM	168	EMD-28460	1	-51 to 51	3	K3	53X	1.46	183	54	49	[38.7]	[-14.7, 42.1]	[-2.0, 1.0]
			2									[48.1]	[-0.1, 46.8]	[2.7, -14.8]
			3									[43.6]	[14.5, 38.4]	[-27.3, 2.4]
			4									[66.5]	[12.2, 5.0]	[-6.3, 3.9]
Tetra-, 50 mM	169	EMD-28461	1	-51 to 51	3	K3	53X	1.46	183	51	47	[47.5]	[11.7, 0.4]	[-33.4, -0.4]
			2									[65.2]	[5.1, 25.5]	[-9.6, -17.2]
			3									[42.0]	[28.8, 42.5]	[-23.2, -0.5]
			4									[47.9]	[29.7, 1.1]	[-5.6, 8.9]
Tetra-, 50 mM	170	EMD-28462	1	-51 to 51	3	K3	53X	1.46	183	56	52	[45.2]	[39.5, 39.3]	[-10.4, -13.4]
			2									[44.3]	[-12.9, 35.0]	[-0.1, -12.7]
			3									[66.0]	[17.4, -3.7]	[12.6, 2.3]
			4									[81.8]	[-23.6, 15.9]	[-9.0, -18.6]
Tetra-, 50 mM	171	EMD-28463	1	-51 to 51	3	K3	53X	1.46	183	61	56	[26.9]	[11.5, -19.5]	[-9.2, -2.3]
			2									[55.6]	[-34.6, -3.9]	[-10.6, -7.0]
			3									[55.2]	[-29.6, -25.6]	[-26.4, 0.5]
			4									[51.3]	[32.8, 21.6]	[-17.1, -9.6]
Tetra-, 50 mM	172	EMD-28464	1	-51 to 51	3	K3	53X	1.46	183	56	70	[51.4]	[5.8, 10.6]	[-16.4, -2.0]
			2									[27.7]	[43.0, 26.1]	[-22.3, 19.0]
			3									[64.3]	[31.1, -25.9]	[-22.4, -6.8]
			4									[68.3]	[49.0, 16.0]	[-23.2, -20.4]
Tetra-, 50 mM	173	EMD-28524	1	-51 to 51	3	K3	53X	1.46	183	49	51	[51.4]	[27.7, -17.0]	[-18.9, -11.5]
			2									[26.3]	[40.1, 42.7]	[3.3, 0.4]
			3									[47.3]	[38.5, 38.6]	[15.5, 26.3]
			4									[46.7]	[13.1, 4.0]	[5.9, -24.3]
Tetra-, 50 mM	174	EMD-28525	1	-51 to 51	3	K3	53X	1.46	183	49	47	[53.5]	[-29.0, 35.8]	[1.5, -8.9]
			2									[43.1]	[38.3, -29.3]	[10.1, 13.0]
			3									[54.6]	[-1.5, 39.1]	[-4.5, 1.0]
			4									[47.0]	[36.2, 12.2]	[2.1, -23.6]
Tetra-, 50 mM	175	EMD-28526	1	-51 to 51	3	K3	53X	1.46	183	56	56	[62.8]	[-25.8, 20.1]	[-29.4, -20.6]
			2									[24.4]	[42.8, 11.3]	[15.4, -13.6]
			3									[42.7]	[25.0, 14.3]	[3.9, -3.8]
			4									[9.9]	[25.8, 38.1]	[10.3, -8.9]
Tetra-, 50 mM	176	EMD-28468	1	-51 to 51	3	K3	53X	1.46	183	59	52	[47.0]	[33.6, -9.5]	[2.8, -4.3]
			2									[46.0]	[-22.2, 24.4]	[1.9, -12.7]
			3									[83.9]	[13.2, -27.4]	[11.6, -5.4]
			4									[77.4]	[-14.9, 19.2]	[-6.9, 11.0]
Tetra-, 50 mM	177	EMD-28469	1	-51 to 51	3	K3	53X	1.46	183	54	47	[34.4]	[-22.3, 46.9]	[-30.0, 10.2]
			2									[57.5]	[-4.5, 29.6]	[-20.4, -8.2]
			3									[25.9]	[47.1, -1.6]	[4.2, -14.0]
			4									[47.2]	[24.2, 27.5]	[2.8, 3.5]
Tetra-, 50 mM	178	EMD-28470	1	-51 to 51	3	K3	53X	1.46	183	49	43	[69.8]	[22.9, 6.6]	[0.8, -29.7]
			2									[49.6]	[51.5, 8.3]	[8.5, -6.6]
			3									[47.8]	[28.9, 29.0]	[-12.0, -5.5]
			4									[65.5]	[9.7, 1.6]	[-7.6, -9.9]
Tetra-, 50 mM	179	EMD-28471	1	-51 to 51	3	K3	53X	1.46	183	47	51	[66.6]	[-22.1, -3.6]	[-10.0, -7.9]
			2									[35.2]	[-10.3, 16.4]	[-3.6, -11.6]
			3									[30.3]	[38.5, -41.8]	[0.9, -9.0]
			4									[42.1]	[11.1, 45.0]	[-18.7, -8.2]
Tetra-, 50 mM	180	EMD-28472	1	-51 to 51	3	K3	53X	1.46	183	56	54	[52.2]	[-10.3, 55.7]	[-17.1, -7.2]
			2									[53.7]	[12.7, 34.1]	[0.0, -19.6]
			3									[39.3]	[17.3, 51.7]	[-18.0, -3.0]
			4									[33.4]	[-25.7, -4.3]	[-7.1, 0.3]
Tetra-, 50 mM	181	EMD-28473	1	-51 to 51	3	K3	53X	1.46	183	52	52	[27.6]	[34.8, 49.4]	[5.3, 0.1]
			2									[72.4]	[7.1, -25.5]	[-29.4, -1.2]
			3									[28.6]	[42.6, 23.1]	[-6.0, 12.5]
			4									[70.2]	[-18.5, 19.0]	[3.0, 6.1]
Tetra-, 50 mM	182	EMD-28474	1	-51 to 51	3	K3	53X	1.46	183	52	51	[37.0]	[32.1, 7.3]	[-10.5, -3.4]
			2									[70.0]	[-8.1, -18.0]	[-5.3, -7.3]
			3									[51.1]	[36.7, -4.5]	[-15.2, -10.1]
			4									[75.6]	[31.4, -19.5]	[-10.6, 5.0]
Tetra-, 50 mM	183	EMD-28475	1	-51 to 51	3	K3	53X	1.46	183	46	56	[77.6]	[11.1, 45.1]	[-14.1, 5.0]
			2									[30.1]	[12.7, 49.9]	[5.2, -4.2]
			3									[71.3]	[56.3, -29.7]	[-18.7, -20.5]
			4									[14.1]	[53.7, 34.6]	[4.2, -4.1]
Tetra-, 50 mM	184	EMD-28476	1	-51 to 51	3	K3	53X	1.46	183	52	49	[29.7]	[-23.5, 9.3]	[-6.8, -10.9]
			2									[70.1]	[-4.6, -31.5]	[-4.6, 14.1]
			3									[45.4]	[41.8, -27.0]	[0.8, -2.6]
			4									[59.7]	[28.4, -14.9]	[-32.4, -7.6]
Tetra-, 50 mM	185	EMD-28477	1	-51 to 51	3	K3	53X	1.46	183	59	67	[24.2]	[-15.4, 33.9]	[-17.3, 8.6]
			2									[29.4]	[-29.4, 47.2]	[-3.8, 14.2]
			3									[54.8]	[16.4, -10.8]	[-21.7, -3.2]
			4									[63.1]	[-14.5, 14.9]	[1.5, -9.6]
Tetra-, 50 mM	186	EMD-28478	1	-51 to 51	3	K3	53X	1.46	183	34	47	[79.1]	[-30.0, 14.8]	[-13.0, 1.2]
			2									[26.3]	[36.4, -18.4]	[12.3, -7.5]
			3									[77.6]	[-17.6, 14.5]	[-6.0, 7.1]
			4									[25.3]	[42.1, 27.1]	[-9.3, -3.2]
Tetra-, 50 mM	187	EMD-28479	1	-51 to 51	3	K3	53X	1.46	183	52	46	[78.8]	[-22.0, 37.0]	[-38.0, -16.7]
			2									[36.4]	[53.7, -27.3]	[-13.8, -3.1]
			3									[34.1]	[31.7, 38.2]	[10.2, 12.3]
			4									[21.2]	[29.8, 48.8]	[-17.0, 11.4]
Tetra-, 50 mM	188	EMD-28480	1	-51 to 51	3	K3	53X	1.46	183	54	51	[38.9]	[34.5, -24.9]	[1.0, 5.2]
			2									[44.2]	[-20.2, 37.5]	[-5.4, -2.9]
			3									[53.2]	[37.7, -2.8]	[-29.3, -6.9]
			4									[24.1]	[21.2, 36.0]	[-9.3, -0.4]
Tetra-, 50 mM	189	EMD-28481	1	-51 to 51	3	K3	53X	1.46	183	44	54	[39.9]	[13.8, 36.1]	[-17.0, -6.4]
			2									[71.1]	[13.1, -33.7]	[-39.0, -6.4]
			3									[21.0]	[-18.1, 46.6]	[-0.6, 5.1]
			4									[64.8]	[26.8, -0.3]	[1.1, 0.5]
Tetra-, 50 mM	190	EMD-28482	1	-51 to 51	3	K3	53X	1.46	183	59	56	[49.7]	[-21.8, 0.6]	[8.4, 1.5]
			2									[51.9]	[9.0, 24.9]	[-1.1, 9.5]
			3									[37.8]	[44.7, -29.3]	[-3.4, -9.0]
			4									[48.5]	[2.4, 22.0]	[-22.2, 11.2]
Tetra-, H1, 5mM	191	EMD-28483	1	-51 to 51	3	K3	53X	1.46	183	51	61	[68.0]	[16.4, -14.6]	[-15.2, -1.9]
			2									[168.4]	[38.8, 21.4]	[0.0, -5.1]
			3									[75.1]	[-2.1, -14.2]	[-26.4, 0.1]
			4									[26.8]	[35.8, 33.4]	[-10.1, 6.7]
Tetra-, H1, 5mM	192	EMD-28484	1	-51 to 51	3	K3	53X	1.46	183	51	54	[39.7]	[-13.0, 28.4]	[-13.8, 11.2]
			2									[70.6]	[-24.2, -8.0]	[-2.5, -37.0]
			3									[163.3]	[40.3, 15.0]	[0.2, 14.4]
			4									[50.4]	[29.3, 8.6]	[18.5, 4.4]
Tetra-, H1, 5mM	193	EMD-28485	1	-51 to 51	3	K3	53X	1.46	183	49	59	[37.0]	[29.9, 39.1]	[-8.5, 9.5]
			2									[143.6]	[24.3, 24.4]	[-1.6, 0.8]
			3									[42.2]	[-17.3, 47.4]	[-10.7, -0.4]
			4									[59.2]	[-37.2, 11.8]	[-6.1, 1.9]
Tetra-, H1, 5mM	194	EMD-28486	1	-51 to 51	3	K3	53X	1.46	183	43	44	[32.9]	[-14.5, 33.3]	[-21.1, 18.2]
			2									[127.1]	[4.1, 33.7]	[-8.6, 13.2]
			3									[52.5]	[-37.8, 12.7]	[-11.0, -31.5]
			4									[55.8]	[32.0, -10.1]	[16.8, -8.8]
Tetra-, H1, 5mM	195	EMD-28488	1	-51 to 51	3	K3	53X	1.46	183	40	59	[41.2]	[14.0, 37.8]	[0.2, 16.4]
			2									[109.4]	[13.7, 4.4]	[11.5, -39.8]
			3									[41.9]	[42.1, -17.4]	[0.2, 1.5]
			4									[43.1]	[42.6, -22.9]	[10.5, -1.3]
Tetra-, H1, 5mM	196	EMD-28489	1	-51 to 51	3	K3	53X	1.46	183	56	44	[82.8]	[-41.2, -5.9]	[-18.9, 2.2]
			2									[66.1]	[29.2, 8.0]	[24.5, 15.1]
			3									[58.1]	[-35.5, 46.9]	[-6.5, 3.4]
			4									[66.0]	[-6.5, 0.1]	[6.7, 17.4]
Tetra-, H1, 5mM	197	EMD-28490	1	-51 to 51	3	K3	53X	1.46	183	51	49	[31.2]	[38.0, 15.6]	[3.0, 1.7]
			2									[123.5]	[-26.9, 34.1]	[8.7, 56.0]
			3									[59.0]	[-32.5, 26.3]	[1.0, 8.1]
			4									[61.7]	[35.7, -24.1]	[15.3, -11.8]
Tetra-, H1, 5mM	198	EMD-28491	1	-51 to 51	3	K3	53X	1.46	183	51	51	[47.0]	[-29.1, 34.5]	[6.7, 5.1]
			2									[86.4]	[28.4, 18.9]	[-5.8, -15.7]
			3									[42.0]	[-19.7, 51.2]	[-4.6, 12.6]
			4									[58.4]	[20.5, -2.0]	[6.4, -5.0]
Tetra-, H1, 5mM	199	EMD-28492	1	-51 to 51	3	K3	53X	1.46	183	52	92	[28.7]	[24.8, 36.8]	[-10.5, 19.0]
			2									[101.0]	[-17.8, -22.0]	[-7.5, -33.7]
			3									[60.9]	[-33.8, 21.4]	[1.5, 1.0]
			4									[32.0]	[39.6, -24.5]	[5.6, -8.3]
Tetra-, H1, 5mM	200	EMD-28493	1	-51 to 51	3	K3	53X	1.46	183	54	44	[155.1]	[10.5, 10.5]	[-9.0, -14.1]
			2									[142.4]	[1.3, 37.6]	[3.7, -4.7]
			3									[35.8]	[19.0, 42.8]	[-6.8, 6.4]
			4									[51.1]	[32.6, 8.0]	[-14.4, 0.0]
Tetra-, H1, 5mM	201	EMD-28495	1	-51 to 51	3	K3	53X	1.46	183	56	46	[56.7]	[11.5, 20.3]	[-8.6, 22.5]
			2									[146.4]	[54.5, 15.8]	[11.4, -11.3]
			3									[46.8]	[19.2, 25.6]	[-5.0, -0.1]
			4									[33.3]	[39.3, 26.9]	[-17.0, 3.6]
Tetra-, H1, 5mM	202	EMD-28496	1	-51 to 51	3	K3	53X	1.46	183	59	52	[47.1]	[42.1, -30.2]	[23.8, -4.6]
			2									[119.0]	[6.6, 9.5]	[6.8, 6.3]
			3									[43.5]	[42.7, 3.9]	[17.2, -5.0]
			4									[45.0]	[47.0, 44.1]	[-15.9, 19.2]
Tetra-, H1, 5mM	203	EMD-28497	1	-51 to 51	3	K3	53X	1.46	183	46	44	[18.3]	[24.7, 36.1]	[-5.1, 14.7]
			2									[111.1]	[28.2, 3.5]	[1.6, -30.0]
			3									[36.1]	[27.5, 8.5]	[-10.2, -5.8]
			4									[171.1]	[9.7, 39.2]	[1.1, 2.9]
Tetra-, H1, 5mM	204	EMD-28499	1	-51 to 51	3	K3	53X	1.46	183	52	52	[57.2]	[-32.5, 22.0]	[-8.1, -4.5]
			2									[32.7]	[48.1, -15.2]	[23.3, -4.2]
			3									[97.0]	[25.7, -16.8]	[-8.0, -39.5]
			4									[58.2]	[21.2, 11.3]	[-8.8, 6.8]
Tetra-, H1, 5mM	205	EMD-28500	1	-51 to 51	3	K3	53X	1.46	183	49	54	[8.3]	[41.7, 21.1]	[-11.0, 15.2]
			2									[123.3]	[-24.0, -8.9]	[-12.9, -28.7]
			3									[45.1]	[-26.5, 47.7]	[-4.3, -4.0]
			4									[56.2]	[1.2, 15.1]	[0.8, 6.2]
Tetra-, H1, 5mM	206	EMD-28501	1	-51 to 51	3	K3	53X	1.46	183	43	51	[6.7]	[33.8, 36.5]	[-0.2, 6.6]
			2									[46.5]	[42.3, 13.3]	[-12.7, 5.0]
			3									[49.1]	[17.5, 23.9]	[2.4, 6.1]
			4									[155.8]	[50.3, 14.7]	[19.9, 20.5]
Tetra-, H1, 5mM	207	EMD-28502	1	-51 to 51	3	K3	53X	1.46	183	52	47	[148.6]	[27.6, 15.8]	[4.2, -7.9]
			2									[77.3]	[-12.7, -28.2]	[-1.5, 7.0]
			3									[109.9]	[-8.6, 12.2]	[-22.1, 23.7]
			4									[35.2]	[-11.6, 41.2]	[7.6, 8.9]
Tetra-, H1, 5mM	208	EMD-28503	1	-51 to 51	3	K3	53X	1.46	183	43	70	[143.4]	[27.7, 18.8]	[7.5, 16.6]
			2									[55.9]	[25.5, 12.0]	[11.8, 22.8]
			3									[155.5]	[42.0, 14.7]	[13.1, 16.7]
			4									[37.7]	[8.1, 33.0]	[-10.0, 16.5]
Tetra-, H1, 5mM	209	EMD-28504	1	-51 to 51	3	K3	53X	1.46	183	51	51	[35.8]	[-35.1, 41.1]	[2.4, 6.0]
			2									[140.9]	[-26.9, 10.0]	[6.1, -5.7]
			3									[61.4]	[-27.5, -3.4]	[-2.6, -2.7]
			4									[20.5]	[37.4, 14.5]	[-0.3, 2.5]
Tetra-, H1, 5mM	210	EMD-28505	1	-51 to 51	3	K3	53X	1.46	183	49	46	[114.8]	[-3.5, 16.0]	[11.8, -7.8]
			2									[70.5]	[-12.7, -22.7]	[-0.8, 9.3]
			3									[53.3]	[4.8, -5.4]	[8.3, -54.5]
			4									[74.4]	[13.5, -15.8]	[-6.1, -2.2]
Tetra-, H1, 5mM	211	EMD-28506	1	-51 to 51	3	K3	53X	1.46	183	51	51	[26.2]	[18.1, 35.5]	[0.9, 8.4]
			2									[118.2]	[-8.6, 4.2]	[0.4, -9.9]
			3									[72.8]	[27.4, -7.9]	[-7.1, -2.2]
			4									[57.2]	[-41.5, 38.1]	[-11.9, 6.4]
Tetra-, H1, 5mM	212	EMD-28507	1	-51 to 51	3	K3	53X	1.46	183	41	51	[53.3]	[-17.7, 24.4]	[1.0, -8.5]
			2									[45.1]	[-12.4, 36.6]	[-9.5, -0.3]
			3									[61.8]	[25.8, 21.1]	[-11.1, -14.6]
			4									[38.0]	[-8.8, 36.1]	[8.6, -7.9]
Tetra-, H1, 5mM	213	EMD-28508	1	-51 to 51	3	K3	53X	1.46	183	54	54	[49.6]	[36.5, -23.1]	[-13.0, -0.2]
			2									[56.6]	[-27.3, 29.0]	[-8.4, -4.9]
			3									[65.4]	[6.6, 15.2]	[12.5, 3.0]
			4									[135.0]	[22.6, 14.9]	[12.1, -0.6]
Tetra-, H1, 5mM	214	EMD-28509	1	-51 to 51	3	K3	53X	1.46	183	59	49	[31.7]	[28.0, 1.2]	[11.4, 2.6]
			2									[106.5]	[39.5, -12.1]	[6.3, -6.7]
			3									[45.4]	[27.8, 28.5]	[-18.4, 19.9]
			4									[56.9]	[-18.4, 2.6]	[-1.4, -0.5]
Tetra-, H1, 5mM	215	EMD-28510	1	-51 to 51	3	K3	53X	1.46	183	52	51	[39.1]	[44.5, 34.1]	[5.3, -22.4]
			2									[60.0]	[-16.6, 14.9]	[3.8, -2.0]
			3									[70.5]	[-32.0, 26.3]	[-8.3, -18.1]
			4									[59.8]	[0.9, 18.2]	[-0.1, -1.5]
Tetra-, H1, 5mM	216	EMD-28511	1	-51 to 51	3	K3	53X	1.46	183	51	47	[47.6]	[32.2, -24.6]	[4.3, 6.4]
			2									[20.7]	[29.2, 58.1]	[8.6, -2.8]
			3									[144.6]	[43.8, 6.9]	[-3.7, -25.4]
			4									[35.9]	[-5.6, 32.9]	[-11.2, 16.5]
Tetra-, H1, 5mM	217	EMD-28512	1	-51 to 51	3	K3	53X	1.46	183	49	77	[52.5]	[31.8, -8.2]	[-3.4, -1.9]
			2									[60.1]	[-19.0, -3.0]	[-22.8, 6.3]
			3									[54.7]	[18.6, -15.4]	[-22.4, -1.4]
			4									[53.1]	[17.2, -12.5]	[-0.2, -1.4]
Tetra-, H1, 5mM	218	EMD-28513	1	-51 to 51	3	K3	53X	1.46	183	47	42	[49.4]	[8.3, 46.7]	[5.2, 10.7]
			2									[45.4]	[43.4, 26.8]	[0.0, 7.4]
			3									[67.7]	[-33.1, -9.5]	[-12.6, -1.5]
			4									[21.0]	[41.1, 33.3]	[-10.9, 4.0]
Tetra-, H1, 5mM	219	EMD-28516	1	-51 to 51	3	K3	53X	1.46	183	54	51	[35.1]	[-24.0, 47.4]	[-2.2, 15.5]
			2									[114.9]	[22.7, 16.8]	[7.3, -25.6]
			3									[31.4]	[30.2, 29.1]	[-2.5, -21.0]
			4									[50.2]	[26.7, -5.8]	[-22.3, 1.3]
Tetra-, H1, 5mM	220	EMD-28517	1	-51 to 51	3	K3	53X	1.46	183	51	51	[41.7]	[35.4, -20.6]	[5.3, -1.7]
			2									[48.2]	[-15.9, 0.3]	[-7.0, 0.2]
			3									[115.5]	[-40.2, 14.1]	[0.1, 7.2]
			4									[44.9]	[43.2, 7.5]	[9.2, 10.1]
Tetra-, H1, 5mM	221	EMD-28518	1	-51 to 51	3	K3	53X	1.46	183	52	82	[66.6]	[20.8, 2.7]	[3.0, -13.3]
			2									[63.5]	[-25.2, 19.7]	[2.1, 16.5]
			3									[45.3]	[-34.6, 48.5]	[0.2, -13.1]
			4									[163.0]	[38.5, 12.5]	[13.8, 4.4]
Tetra-, H1, 5mM	222	EMD-28519	1	-51 to 51	3	K3	53X	1.46	183	59	56	[71.0]	[9.8, -3.6]	[-8.1, 6.0]
			2									[116.8]	[11.3, 50.1]	[4.1, 5.8]
			3									[56.7]	[43.9, -12.7]	[-9.6, -7.4]
			4									[67.5]	[39.6, -34.5]	[-18.8, 4.2]
Tetra-, H1, 5mM	223	EMD-28520	1	-51 to 51	3	K3	53X	1.46	183	52	51	[152.7]	[46.5, 24.4]	[-7.3, 27.5]
			2									[42.4]	[15.8, -24.0]	[-21.1, 0.3]
			3									[119.4]	[-13.0, 11.7]	[-4.1, -28.6]
			4									[68.4]	[20.0, 2.0]	[12.0, -8.6]
