# Supplementary material for: Angle between DNA linker and nucleosome core particle regulates array compaction revealed by individual-particle cryo-electron tomography
Source: Nat Commun. 2024 May 23;15:4395. doi: 10.1038/s41467-024-48305-1 (PMC11116431; doi:10.1038/s41467-024-48305-1)
Supplement: Supplementary file 4 — Supplementary Data 2 [file 41467_2024_48305_MOESM4_ESM.xlsx]

## Sheet: SuppTable 2
Type	Mono-Nuc	Di-Nuc	Tri-Nuc	Tetra-Nuc	Tetra-Nuc-50	Tetra-Nuc-H1
	(mean ± sd.)	(mean ± sd.)	(mean ± sd.)	(mean ± sd.)	(mean ± sd.)	(mean ± sd.)
θ	46.5 ± 27.0°	55.0 ± 25.0°	51.9 ± 27.6°	57.9 ± 35.2°	48.2 ± 19.6°	69.7 ± 39.8°
θF	10.4 ± 44.1°	-28.7 ± 45.3°	-0.9 ± 49.1°	7.4 ± 58.3°	-31.3 ± 35.2°	-2.8 ± 81.3°
θS	32.3 ± 44.7°	33.2 ± 38.2°	36.6 ± 48.5°	31.2 ± 67.8°	22.0 ± 33.8°	18.3 ± 76.6°
Type	Position	Mono-Nuc	Di-Nuc	Tri-Nuc	Tetra-Nuc	Tetra-Nuc-50	Tetra-Nuc-H1
		(mean ± sd.)	(mean ± sd.)	(mean ± sd.)	(mean ± sd.)	(mean ± sd.)	(mean ± sd.)
θ	Distal	46.5 ± 27.0°	55.0 ± 25.0°	51.0 ± 28.9°	59.4 ± 37.5°	49.3 ± 22.4°	60.0 ± 39.1°
	Interior			53.7 ± 25.0°	57.5 ± 33.5°	47.4 ± 17.2°	79.4 ± 38.5°
θF	Distal	10.4 ± 44.1°	-28.7 ± 45.3°	-3.9 ± 49.2°	3.9 ± 63.3°	-27.4 ± 42.9°	-24.9 ± 68.4°
	Interior			5.0 ± 49.0°	9.7 ± 55.1°	-34.4 ± 27.7°	19.4 ± 87.4°
θS	Distal	32.3 ± 44.7°	33.2 ± 38.2°	34.1 ± 50.6°	28.5 ± 68.5°	20.7 ± 40.4°	12.2 ± 65.2°
	Interior			41.6 ± 44.0°	33.0 ± 67.6°	23.0 ± 27.7°	24.3 ± 86.6°
Side	Mono-Nuc	Di-Nuc	Tri-Nuc	Tetra-Nuc	Tetra-Nuc-50	Tetra-Nuc-H1
		(mean ± sd.)	(mean ± sd.)	(mean ± sd.)	(mean ± sd.)	(mean ± sd.)
Entry	-5 ± 5 bp	-4 ± 5 bp	-7 ± 7 bp	-4 ± 8 bp	-4 ± 9 bp	-6 ± 8 bp
Exit	-11 ± 13 bp	-8 ± 10 bp	-10 ± 11 bp	-14 ± 12 bp	-9 ± 8 bp	-17 ± 19 bp
Group	TwoGau.Fitting	Mono-Nuc	Di-Nuc	Tri-Nuc	Tetra-Nuc	Tetra-Nuc-50	Tetra-Nuc-H1
		mean ± sd. (occupacy)	mean ± sd. (occupacy)	mean ± sd. (occupacy)	mean ± sd. (occupacy)	mean ± sd. (occupacy)	mean ± sd. (occupacy)
α	1st	39.0 ± 5.4° (54%)	31.8 ± 11.4° (43%)	32.2 ± 13.9° (36%)	31.9 ± 13.5° (39%)	29.7 ± 14.1° (38%)	26.6 ± 13.6° (33%)
α	2nd	14.8 ± 15.8° (46%)	-5.0 ± 14.0° (57%)	-0.1 ± 16.2° (64%)	-8.4 ± 16.9° (61%)	-13.6 ± 14.4° (62%)	-15.7 ± 13.6° (67%)
β	N/A	-9.0 ± 11.2°	-7.6 ± 11.3°	-8.8 ± 12.3°	-9.4 ± 14.1°	-4.4 ± 11.6°	-0.8 ± 13.0°
Group	TwoGau.Fitting	Di-Nuc	Tri-Nuc-Nuc	Tetra-Nuc	Tetra-Nuc 50	Tetra-Nuc- H1
		(mean ± sd.)	(mean ± sd.)	(mean ± sd.)	(mean ± sd.)	(mean ± sd.)
i, i+1	1st	224.9 ± 34.6 Å	237.3 ± 27.5 Å	240.9 ± 37.9 Å	208.7 ± 23.7 Å	203.8 ± 19.9 Å
i, i+1	2nd	N/A	N/A	N/A	N/A	293.8 ± 41.2 Å
i, i+2	1st		274.2 ± 89.0 Å	301.7 ± 89.6 Å	155.1 ± 54.1 Å	204.9 ± 40.8 Å
i, i+2	2nd		N/A	N/A	N/A	416.4 ± 90.1 Å
i, i+3	N/A			372.3 ± 121.3 Å	273.4 ± 31.0 Å	394.0 ± 106.7 Å
