# Supplementary material for: Angle between DNA linker and nucleosome core particle regulates array compaction revealed by individual-particle cryo-electron tomography
Source: Nat Commun. 2024 May 23;15:4395. doi: 10.1038/s41467-024-48305-1 (PMC11116431; doi:10.1038/s41467-024-48305-1)
Supplement: Supplementary file 10 — Source Data [file 41467_2024_48305_MOESM10_ESM.zip]

Archive with 16 entries (16 files):
- Source_Data/Fig2mn_Data.xlsx
- Source_Data/Fig2o_Data.xlsx
- Source_Data/Fig2p_Data.xlsx
- Source_Data/Fig2qrt_Data.xlsx
- Source_Data/Fig3cgko_Data.xlsx
- Source_Data/Fig3dhip_Data.xlsx
- Source_Data/Fig4f_Data.xlsx
- Source_Data/Fig4g_Data.xlsx
- Source_Data/SupFig12_Data.xlsx
- Source_Data/SupFig13a_Data.xlsx
- Source_Data/SupFig6ab_Data.xlsx
- Source_Data/SupFig7a_Data.xlsx
- Source_Data/SupFig8bcd_Data.xlsx
- Source_Data/SupFig8g_Data.xlsx
- Source_Data/SupFig9b_Data.xlsx
- Source_Data/SupFig9de_Data.xlsx
