# Supplementary material for: Angle between DNA linker and nucleosome core particle regulates array compaction revealed by individual-particle cryo-electron tomography
Source: Nat Commun. 2024 May 23;15:4395. doi: 10.1038/s41467-024-48305-1 (PMC11116431; doi:10.1038/s41467-024-48305-1)
Supplement: Supplementary file 10 — Source Data [file 41467_2024_48305_MOESM10_ESM.zip › Source_Data/Fig2mn_Data.xlsx]

## Sheet: Fig. 2m,n
		First DNA-histone contact point	Last DNA-histone contact point	Entry-side unwrapping	Exit-side unwrapping
Type	Core ID	(bp index on DNA)	(bp index on DNA)	(bp)	(bp)
Mono-	1	209	340	-9	-7
Mono-	1	201	340	-1	-7
Mono-	1	202	346	-2	-1
Mono-	1	202	343	-2	-4
Mono-	1	201	342	-1	-5
Mono-	1	206	348	-6	1
Mono-	1	203	339	-3	-8
Mono-	1	203	341	-3	-6
Mono-	1	203	332	-3	-15
Mono-	1	207	347	-7	0
Mono-	1	196	292	4	-55
Mono-	1	205	344	-5	-3
Mono-	1	200	340	0	-7
Mono-	1	212	334	-12	-13
Mono-	1	209	340	-9	-7
Mono-	1	199	335	1	-12
Mono-	1	200	338	0	-9
Mono-	1	209	340	-9	-7
Mono-	1	214	342	-14	-5
Mono-	1	220	342	-20	-5
Mono-	1	206	337	-6	-10
Mono-	1	205	346	-5	-1
Mono-	1	208	334	-8	-13
Mono-	1	206	340	-6	-7
Mono-	1	201	336	-1	-11
Mono-	1	216	342	-16	-5
Mono-	1	203	340	-3	-7
Mono-	1	211	340	-11	-7
Mono-	1	209	350	-9	3
Mono-	1	224	352	-24	5
Mono-	1	203	327	-3	-20
Mono-	1	195	325	5	-22
Mono-	1	205	344	-5	-3
Mono-	1	199	323	1	-24
Mono-	1	202	341	-2	-6
Mono-	1	208	345	-8	-2
Mono-	1	207	329	-7	-18
Mono-	1	202	287	-2	-60
Mono-	1	205	301	-5	-46
Mono-	1	210	335	-10	-12
Mono-	1	204	342	-4	-5
Mono-	1	213	311	-13	-36
Mono-	1	213	346	-13	-1
Mono-	1	201	334	-1	-13
Mono-	1	196	330	4	-17
Mono-	1	204	340	-4	-7
Mono-	1	207	331	-7	-16
