# Supplementary material for: Angle between DNA linker and nucleosome core particle regulates array compaction revealed by individual-particle cryo-electron tomography
Source: Nat Commun. 2024 May 23;15:4395. doi: 10.1038/s41467-024-48305-1 (PMC11116431; doi:10.1038/s41467-024-48305-1)
Supplement: Supplementary file 10 — Source Data [file 41467_2024_48305_MOESM10_ESM.zip › Source_Data/Fig2o_Data.xlsx]

## Sheet: Fig. 2o
Sample type	θ angles (°)
Mono-	38.791
Mono-	61.6228
Mono-	42.0185
Mono-	30.8224
Mono-	36.1766
Mono-	50.5632
Mono-	25.4965
Mono-	43.4413
Mono-	41.2919
Mono-	47.8061
Mono-	95.6594
Mono-	27.658
Mono-	23.7009
Mono-	39.3441
Mono-	47.9699
Mono-	65.4891
Mono-	35.2323
Mono-	24.0054
Mono-	30.3202
Mono-	39.2232
Mono-	44.1536
Mono-	60.3665
Mono-	43.7521
Mono-	62.8646
Mono-	48.1625
Mono-	15.932
Mono-	23.9278
Mono-	15.6475
Mono-	31.559
Mono-	40.0953
Mono-	19.8266
Mono-	35.5823
Mono-	30.6592
Mono-	57.2244
Mono-	19.0653
Mono-	59.9994
Mono-	56.0584
Mono-	158.205
Mono-	133.636
Mono-	55.257
Mono-	36.9933
Mono-	84.5903
Mono-	32.4161
Mono-	26.7841
Mono-	42.8256
Mono-	53.5182
Mono-	48.2999
