# Supplementary material for: Angle between DNA linker and nucleosome core particle regulates array compaction revealed by individual-particle cryo-electron tomography
Source: Nat Commun. 2024 May 23;15:4395. doi: 10.1038/s41467-024-48305-1 (PMC11116431; doi:10.1038/s41467-024-48305-1)
Supplement: Supplementary file 10 — Source Data [file 41467_2024_48305_MOESM10_ESM.zip › Source_Data/Fig2p_Data.xlsx]

## Sheet: Fig. 2p
Type	θ-front-proj (°)	θ-side-proj (°)
Mono-	-31.1861	-25.0267
Mono-	-37.2877	-61.3724
Mono-	-16.3107	-44.6226
Mono-	-6.52933	-35.0633
Mono-	-23.9785	-29.4877
Mono-	-28.2961	-55.8779
Mono-	21.8672	-17.3413
Mono-	-13.2452	-54.1496
Mono-	19.9249	-42.4869
Mono-	-31.0303	-39.0811
Mono-	90.5927	-144.766
Mono-	10.2125	-28.2905
Mono-	18.5118	-21.9534
Mono-	30.9037	40.5043
Mono-	-23.6622	-43.0605
Mono-	-37.7081	-60.6162
Mono-	25.3562	-28.2132
Mono-	-15.8235	-18.4894
Mono-	30.3066	4.09395
Mono-	40.8261	8.18757
Mono-	35.0023	-28.975
Mono-	5.01486	-65.7647
Mono-	32.4712	-30.9385
Mono-	-45.1564	-50.4482
Mono-	-47.4026	-17.5142
Mono-	5.39661	-18.1104
Mono-	19.4847	-20.7348
Mono-	14.3832	-7.36667
Mono-	-17.1476	-32.7771
Mono-	-4.48601	-40.254
Mono-	14.4134	-14.225
Mono-	27.2527	-24.4577
Mono-	-20.2745	-32.4262
Mono-	57.3889	5.45579
Mono-	14.3819	-14.0826
Mono-	-49.2331	-39.7761
Mono-	42.118	-47.2107
Mono-	162.454	-162.109
Mono-	134.486	170.092
Mono-	47.3579	-37.3948
Mono-	-25.265	-30.2839
Mono-	87.6016	-93.2249
Mono-	16.4496	-28.3345
Mono-	9.21934	-28.5575
Mono-	-29.1204	-35.3508
Mono-	-26.3693	-48.2304
Mono-	2.60262	-48.4318
