# Supplementary material for: Angle between DNA linker and nucleosome core particle regulates array compaction revealed by individual-particle cryo-electron tomography
Source: Nat Commun. 2024 May 23;15:4395. doi: 10.1038/s41467-024-48305-1 (PMC11116431; doi:10.1038/s41467-024-48305-1)
Supplement: Supplementary file 10 — Source Data [file 41467_2024_48305_MOESM10_ESM.zip › Source_Data/Fig2qrt_Data.xlsx]

## Sheet: Fig.2q,r,t
Type	α_entryArm (°)	β_entryArm (°)	α_exitArm (°)	β_exitArm (°)
Mono-	21.1715	-11.7063	2.9104	4.0434
Mono-	20.4385	-24.6205	31.0631	-17.055
Mono-	33.6968	-19.5888	41.1021	-2.6409
Mono-	32.2289	-13.374	38.7223	-11.69
Mono-	21.2708	-16.8792	35.9433	-3.4111
Mono-	35.5275	-8.9878	28.4129	-17.452
Mono-	44.7402	-11.6344	40.9008	-5.0411
Mono-	39.8698	-7.2599	22.6072	-20.9466
Mono-	44.2139	-7.2381	14.1466	-6.9747
Mono-	12.49	-12.6926	39.1047	-17.9744
Mono-	14.2103	-13.1684	-37.2682	-26.166
Mono-	33.3444	-8.122	43.7331	4.6756
Mono-	42.9172	-12.121	42.9689	9.5716
Mono-	-11.9561	1.7845	36.8334	13.6489
Mono-	0.4082	-18.9231	11.1939	-3.1878
Mono-	23.2393	-28.3602	-1.7556	-17.5764
Mono-	33.4891	-17.7063	48.5041	-0.6326
Mono-	4.4585	-16.9218	23.7298	-0.3009
Mono-	6.9224	1.3145	42.9897	8.9963
Mono-	15.9853	-7.2339	33.58	15.2754
Mono-	40.4605	-0.3149	25.0436	-22.576
Mono-	31.8131	-32.3587	42.3051	-17.2169
Mono-	22.8675	-6.2817	15.2088	-12.0629
Mono-	0.1421	-29.3753	29.0789	-1.3749
Mono-	35.5424	-3.6005	-4.1713	4.2881
Mono-	-15.4089	-3.9725	41.768	-9.3837
Mono-	38.2906	-25.1145	44.9287	19.4891
Mono-	24.2786	10.4303	21.89	-13.722
Mono-	41.9717	-12.7145	31.8779	-7.4953
Mono-	3.9696	-17.2462	13.075	-3.8868
Mono-	32.0975	15.6309	11.1822	-20.2974
Mono-	34.1841	-11.881	16.3601	-3.7908
Mono-	40.3318	2.9705	35.5783	-17.5545
Mono-	49.2564	3.3185	15.2971	5.6407
Mono-	40.2022	-2.6782	47.2445	-2.8534
Mono-	-5.4108	-20.1237	17.211	-0.4106
Mono-	33.0658	-29.448	12.0488	-2.1891
Mono-	15.5337	-10.9731	-12.2804	-30.9761
Mono-	18.432	-12.6164	14.9597	1.686
Mono-	19.61	-2.9448	48.4473	-15.3655
Mono-	21.1621	-2.414	36.783	-14.9745
Mono-	6.0268	0.0667	-12.05	-23.6435
Mono-	15.6035	1.7096	43.2174	-18.7913
Mono-	36.156	2.1395	28.066	-7.6928
Mono-	12.1199	1.8053	28.1084	-25.9963
Mono-	-9.753	-13.4797	40.9743	-18.7733
Mono-	26.4343	-17.1637	11.1846	-21.8694
