# Supplementary material for: Angle between DNA linker and nucleosome core particle regulates array compaction revealed by individual-particle cryo-electron tomography
Source: Nat Commun. 2024 May 23;15:4395. doi: 10.1038/s41467-024-48305-1 (PMC11116431; doi:10.1038/s41467-024-48305-1)
Supplement: Supplementary file 10 — Source Data [file 41467_2024_48305_MOESM10_ESM.zip › Source_Data/Fig3cgko_Data.xlsx]

## Sheet: Fig.3c,g,k,o
Type	α_entryArm (°)	β_entryArm (°)	α_exitArm (°)	β_exitArm (°)
Di-	25.8943	-2.7537	30.2507	-19.905
Di-	44.1886	-9.6815	-6.1709	-7.5837
Di-	35.678	-5.729	-31.4691	-11.295
Di-	57.6708	17.4778	-26.137	-13.6869
Di-	20.1858	-2.9867	-10.4542	-14.7153
Di-	-25.4853	5.3785	33.2876	12.6284
Di-	38.6991	-7.0491	11.4371	-16.5225
Di-	34.5386	4.5651	48.8609	16.2735
Di-	31.7714	-5.572	14.0921	-18.416
Di-	21.738	-18.7108	39.468	5.2025
Di-	-2.8104	-16.2083	31.7619	-18.8739
Di-	-3.4764	8.985	21.8849	-16.6322
Di-	18.6323	-29.707	-4.0342	3.5254
Di-	37.4896	-14.1131	33.8516	-10.2025
Di-	21.7496	3.6925	31.2482	-7.3591
Di-	41.6598	2.5119	44.9474	-4.5073
Di-	-2.7109	-5.1903	36.2904	-17.1346
Di-	32.9625	-9.7989	26.1735	27.1782
Di-	9.5512	-1.4817	20.3024	-2.6547
Di-	26.8733	-3.0676	51.9202	14.2512
Di-	4.4233	-4.734	27.5646	0.5032
Di-	-11.5838	-25.347	10.2163	8.5088
Di-	-2.1528	-5.7196	14.8091	-7.6088
Di-	-19.3768	-3.7094	-8.7124	-3.8685
Di-	3.0848	-10.8726	-18.6096	1.8134
Di-	22.8814	-12.7025	41.3929	-10.3865
Di-	-2.446	-28.4203	42.2802	2.7241
Di-	45.8704	-2.9087	-9.584	3.5223
Di-	-5.1483	-13.5475	42.4065	-10.1227
Di-	-34.2423	-1.9507	32.5979	1.6574
Di-	2.5638	-11.7879	-4.9654	-16.2431
Di-	-10.3367	-28.2523	56.4384	-1.8288
Di-	45.3591	-23.9758	30.5011	5.0836
Di-	13.4531	-29.0281	17.6027	0.6241
Di-	-2.7198	-31.1011	20.0045	15.548
Di-	3.3355	-32.7828	-3.4707	-3.0134
Di-	45.0139	-17.6545	-12.0067	-4.3565
Di-	25.7493	-25.4938	41.9713	-11.7569
Di-	21.9503	12.1288	45.4832	-7.3887
Di-	32.7041	-30.1069	12.0977	5.0751
Di-	41.9948	-10.515	13.8101	-8.6508
Di-	-12.6046	-1.1875	41.1857	-19.1632
Di-	18.7511	-19.8705	44.377	-22.8288
Di-	10.5786	-20.7842	42.0737	-2.6219
Di-	15.5402	-10.6679	-14.0024	-7.7557
Di-	26.587	1.9894	-19.0681	-11.3238
Di-	0.9462	8.6996	-2.6054	-19.0283
Di-	8.3294	1.7829	24.0016	-2.6121
Di-	34.955	1.9542	-8.9304	1.7029
Di-	16.7057	-3.9124	7.3568	-22.3467
Di-	28.1972	-6.4975	-37.567	-34.7865
Di-	8.7537	-17.9443	17.3858	-12.6332
Di-	43.7272	-4.4471	28.1044	-6.8347
Di-	1.4586	-9.6669	3.0344	-13.3851
Di-	33.8272	-24.3631	38.9603	-10.9556
Di-	33.9197	2.0017	-2.838	-11.7164
Di-	26.3627	-13.6005	4.1903	-10.6899
Di-	-11.7979	-11.6075	-22.9204	0.0795
Di-	12.5807	-12.0876	-8.958	-3.0327
Di-	38.5313	1.7813	-11.4799	-21.7471
Di-	25.8175	14.7133	-0.8067	-8.8765
Di-	-13.636	1.7843	32.6476	-13.76
Di-	17.7246	-3.245	32.6976	-5.575
Di-	35.9575	-14.5035	-6.1759	-7.0254
Di-	35.9173	-16.9626	-31.8483	-5.0123
Di-	-25.2116	-4.3006	10.5733	-0.9878
Tri-	38.0338	-9.9173	-3.7787	-24.6887
Tri-	-11.6563	-8.874	22.7502	-1.3056
Tri-	4.355	0.9679	50.5462	-14.9973
Tri-	26.2875	-11.364	-14.0606	-28.2048
Tri-	8.7909	-20.4982	7.9139	0.9847
Tri-	27.541	-14.9459	7.3068	-9.0666
Tri-	25.6812	-6.2775	50.4316	23.1188
Tri-	26.6298	-8.3757	34.5411	-3.0767
Tri-	47.0466	-10.8774	-7.3773	-8.6934
Tri-	13.4548	0.2561	40.3845	-7.7187
Tri-	26.5899	-5.8751	26.6781	9.8261
Tri-	40.4256	23.7145	4.7375	-17.5762
Tri-	35.6396	-18.8952	24.7549	-22.8227
Tri-	41.0701	-15.5479	18.0987	-9.7824
Tri-	46.2887	-16.3665	38.0758	-7.2963
Tri-	36.4777	-5.3961	52.6347	2.8524
Tri-	38.1358	-8.4688	60.4995	-8.5937
Tri-	13.0377	-31.517	38.8485	-8.658
Tri-	42.8501	-18.9681	38.6385	5.5061
Tri-	17.3105	-24.6677	-12.4477	-5.7213
Tri-	22.8602	-20.7321	25.0137	-12.3089
Tri-	41.958	2.0091	-22.7045	-13.802
Tri-	16.0132	-18.5669	26.0083	-19.5878
Tri-	-22.3601	3.9844	17.2937	-12.8685
Tri-	17.765	-16.6819	44.5582	-2.332
Tri-	14.4779	-29.1558	19.7014	-6.6286
Tri-	15.0346	-5.9358	-0.0033	-20.258
Tri-	6.9505	-24.685	38.4277	-0.3466
Tri-	37.2348	-9.8126	52.3574	-0.624
Tri-	47.2717	-9.6119	17.7192	-22.4347
Tri-	9.3553	-12.5434	4.8912	-20.7207
Tri-	35.8749	-8.1463	47.53	6.736
Tri-	35.3185	-9.6711	5.9694	4.9913
Tri-	-21.7141	-12.1283	29.8729	3.7915
Tri-	33.0702	-0.1497	-12.9573	-3.3445
Tri-	10.2661	-11.4172	12.479	7.9333
Tri-	42.2359	-11.6851	36.6812	15.4266
Tri-	-6.6767	0.3865	25.7344	-4.562
Tri-	27.9294	-17.7214	38.7091	4.5325
Tri-	-5.3296	-28.2607	6.2577	-22.47
Tri-	10.9152	-8.4305	20.9779	1.4305
Tri-	22.3465	-7.6264	59.34	-0.8995
Tri-	32.426	-13.258	26.2798	-10.2645
Tri-	-2.0024	-17.1945	37.002	-26.4223
Tri-	8.8148	0.4464	5.829	9.3904
Tri-	20.0544	-19.4981	35.0594	-5.7255
Tri-	1.3678	-27.6744	38.6868	-12.7697
Tri-	18.1048	-34.3355	-4.9401	-1.6085
Tri-	14.9246	-12.6673	22.9931	9.5055
Tri-	37.7702	-5.0684	14.4937	-2.275
Tri-	-20.8779	-0.7346	43.2359	-9.099
Tri-	-19.0243	-0.8789	7.2424	-23.049
Tri-	16.3527	-4.8011	23.8462	-6.4666
Tri-	-0.6728	-22.6206	0.7346	-3.9189
Tri-	0.9454	-13.72	14.1764	8.736
Tri-	11.3253	-9.7699	41.1091	14.2143
Tri-	27.6924	7.6637	23.5868	-7.838
Tri-	2.3799	-6.613	-10.4618	-12.7567
Tri-	-16.5949	-0.6661	-7.7621	-15.2282
Tri-	-16.088	-20.94	38.4785	-0.578
Tri-	20.9483	-33.4182	29.6701	-22.6626
Tri-	22.2465	3.2898	30.7123	-12.4323
Tri-	18.7513	-3.8883	30.1108	-12.5522
Tri-	-10.5299	-12.8559	35.8128	2.7312
Tri-	47.2065	-3.4741	13.5565	-20.4615
Tri-	-28.7275	-16.719	37.65	10.1606
Tri-	-10.6278	-4.3074	43.5175	-8.9141
Tri-	4.0888	-20.1158	-12.3925	-8.9946
Tri-	27.2602	-19.0966	54.3789	8.512
Tri-	-0.8911	-3.1805	33.6368	-9.2792
Tri-	7.0563	-30.0131	24.9051	-0.4405
Tri-	12.6704	-3.2476	38.4136	13.2439
Tri-	43.5344	-10.4099	50.5329	30.6084
Tri-	23.3044	2.361	53.3917	21.9249
Tri-	-19.3226	-3.2101	18.0297	-32.4431
Tri-	34.9272	-8.5591	35.5497	-16.0906
Tri-	11.047	-25.9374	-0.1459	-33.7863
Tri-	-16.9418	-14.5789	37.4924	-8.3886
Tri-	-2.1877	1.8665	8.789	-22.5966
Tri-	21.7867	-9.3706	9.4856	-22.2386
Tri-	37.5778	-4.514	37.4721	-8.0511
Tri-	24.702	-36.5385	64.4085	-0.6151
Tri-	10.0431	-30.4427	38.2109	-8.3681
Tri-	-10.2782	-9.5511	-15.3738	-1.5871
Tri-	19.6445	-12.0589	50.2422	8.4943
Tri-	17.9641	6.3693	-16.6806	-6.93
Tri-	-8.7418	-13.8574	33.2607	14.2968
Tri-	22.8062	-32.395	23.7327	-20.1928
Tri-	36.0911	-19.4715	-6.0099	-3.2064
Tri-	-24.0898	-11.6496	30.3616	12.1968
Tri-	28.05	1.5471	1.4205	-25.0411
Tri-	-8.8444	-5.9644	-2.0291	-24.31
Tri-	-7.5008	-0.5843	57.239	3.6867
Tri-	50.0938	-14.0739	45.5862	-13.3383
Tri-	28.4647	-5.2657	5.6281	-17.6426
Tri-	39.1818	-10.2368	-6.5627	-4.1051
Tri-	25.8089	-30.5748	32.4779	-15.5542
Tri-	-28.4889	-9.9595	14.8984	8.7796
Tri-	45.3395	-2.0501	24.3044	-18.5056
Tri-	6.2276	2.2087	8.5661	1.3953
Tri-	57.7469	14.5286	-10.3679	-3.8268
Tri-	21.5848	-26.7593	-17.9947	-13.4227
Tri-	37.5911	-15.1618	30.505	-1.006
Tri-	41.0637	-4.1525	-38.1237	-5.4435
Tri-	-17.4836	-11.9006	22.2251	2.7131
Tri-	18.7261	-26.8386	38.4705	-11.5119
Tri-	4.7265	-32.5492	34.4857	1.8762
Tri-	9.0408	-26.6037	12.7942	3.174
Tri-	35.448	-36.9665	13.9637	-5.4163
Tri-	31.3891	-11.0607	50.3199	9.3324
Tri-	-44.4961	-43.6099	44.2706	15.1114
Tri-	-13.6754	0.6732	48.7678	-2.0688
Tri-	5.7404	-27.6903	34.4329	-12.0984
Tri-	-17.8515	12.7972	5.5307	14.9035
Tri-	9.8022	-25.3681	-0.6067	-20.9165
Tri-	-9.2054	0.1549	23.2178	-4.2907
Tri-	49.0516	-11.2632	16.6956	-4.7098
Tri-	18.8451	-2.4548	53.8321	-7.9991
Tri-	-6.6019	-15.7763	52.1449	-15.6207
Tri-	-14.6408	-20.623	34.26	-2.2369
Tri-	19.0721	-12.9043	45.3585	-7.518
Tri-	22.5277	-20.5128	47.0557	-16.7622
Tri-	8.3559	-13.4209	25.1778	-17.7682
Tri-	20.4543	-15.051	43.3477	12.796
Tri-	22.9641	-16.74	2.948	-18.3074
Tri-	14.2417	-8.0935	44.2707	-25.1285
Tri-	22.6011	-16.1741	59.6648	8.9795
Tri-	27.6407	-5.844	17.7288	-22.7489
Tri-	24.3724	-0.3399	5.2358	21.8349
Tri-	27.5173	-1.7859	57.2224	-13.3956
Tri-	61.681	-20.9449	44.1427	-0.6861
Tri-	4.5484	-6.2452	19.9523	-22.1851
Tri-	-35.3779	-26.9859	17.6353	3.5704
Tri-	-17.1457	6.7071	9.1497	8.0564
Tri-	25.4722	-0.612	19.2067	-14.8267
Tetra-	15.3602	-20.9238	10.8917	-4.5045
Tetra-	-19.1906	-17.4583	34.9986	-6.7096
Tetra-	46.3795	-13.0641	16.4149	-16.2405
Tetra-	47.0664	-6.327	-24.9341	-23.6422
Tetra-	22.9201	-8.2928	17.6682	-11.8812
Tetra-	33.5119	13.9373	42.7648	-8.9915
Tetra-	29.4619	23.3936	14.7488	-11.7948
Tetra-	10.1855	-12.7365	35.2171	-9.9237
Tetra-	8.3892	-12.0892	30.9876	20.817
Tetra-	37.6589	19.3334	-15.7557	-26.3091
Tetra-	15.8464	-19.4491	33.8768	-7.0883
Tetra-	41.1828	1.9556	41.7391	5.7519
Tetra-	25.1771	-4.7526	38.1896	-20.1456
Tetra-	24.9974	6.391	-8.4544	-35.0907
Tetra-	42.7753	-8.4127	-4.7522	-9.105
Tetra-	-11.6268	-6.6391	-5.6168	-5.6466
Tetra-	28.7755	-15.8486	52.9231	7.9425
Tetra-	22.4765	-4.5663	20.3422	5.7542
Tetra-	16.7058	-1.1477	51.8694	-12.0093
Tetra-	32.4924	-11.7114	3.6144	-19.1322
Tetra-	27.1257	16.1328	4.4958	5.4371
Tetra-	22.0057	-18.5002	5.0473	-31.5103
Tetra-	43.6205	-10.3444	11.1665	-10.0598
Tetra-	-7.1901	-0.1214	24.2928	-11.8662
Tetra-	40.3175	3.8838	31.6725	-25.9784
Tetra-	8.1279	5.9319	45.4126	30.9563
Tetra-	52.5886	13.6743	44.4219	-22.5855
Tetra-	34.531	0.0305	14.7699	-26.2104
Tetra-	35.0374	-10.2509	55.5793	-3.26
Tetra-	37.3132	-18.2392	25.6098	-4.9114
Tetra-	31.2685	20.8847	47.6593	22.5483
Tetra-	22.0564	-1.601	5.1711	-29.8846
Tetra-	25.7171	-35.5395	-25.5602	-13.2275
Tetra-	44.7959	-21.0707	27.9446	-26.1174
Tetra-	-29.8125	-35.9663	29.7947	-15.8365
Tetra-	-1.1843	-24.3948	7.2243	-22.1509
Tetra-	2.167	11.304	-21.4971	-18.0673
Tetra-	39.6976	35.3969	53.3314	5.9335
Tetra-	33.2048	21.3871	39.3243	-18.2384
Tetra-	14.8347	-30.7269	14.401	-30.5453
Tetra-	50.0753	-25.9248	-15.5096	-26.2227
Tetra-	7.4615	-16.681	-11.9143	19.6084
Tetra-	-12.1862	-3.6304	-5.0224	-3.5222
Tetra-	31.0726	-20.9634	50.6309	-10.9937
Tetra-	30.4291	-18.575	23.4592	-13.0027
Tetra-	50.3348	8.4248	16.9283	-12.1285
Tetra-	41.7314	-17.3544	25.9902	-15.5826
Tetra-	-29.7466	1.7221	35.0207	-6.7764
Tetra-	28.2628	-13.0876	30.9811	-14.013
Tetra-	48.2419	1.3955	30.6059	-19.6739
Tetra-	11.5703	-17.8063	16.9524	-14.1546
Tetra-	8.061	-15.5022	6.0046	4.2735
Tetra-	44.3025	-10.8197	-11.887	-20.6304
Tetra-	41.8687	0.2673	12.2497	6.2624
Tetra-	-9.4304	-27.4688	11.6466	5.286
Tetra-	-51.7299	-13.8788	16.1029	-29.9547
Tetra-	-0.0656	-33.6509	34.7583	19.8369
Tetra-	13.1952	-21.9692	48.7656	13.3183
Tetra-	22.4759	-19.9348	23.0508	-25.1574
Tetra-	-15.0971	-12.1199	45.8768	6.8416
Tetra-	26.4425	-7.4476	62.3706	-24.928
Tetra-	-3.2768	-28.893	20.0822	-17.7351
Tetra-	-40.3162	-34.8288	49.6836	-15.3843
Tetra-	16.9111	-32.7951	-5.713	-24.8968
Tetra-	39.7697	-6.0844	-1.4548	-19.8087
Tetra-	26.2973	-1.2652	2.8058	-14.7942
Tetra-	11.2602	21.5435	41.6957	-1.9355
Tetra-	27.8159	17.1075	-22.104	-23.3601
Tetra-	15.8008	4.1679	-12.8609	-20.6719
Tetra-	12.6107	-20.8416	25.1874	6.6413
Tetra-	-4.7702	-8.2581	30.8889	-15.7401
Tetra-	-22.1096	9.4772	39.6635	18.2148
Tetra-	24.6213	-38.3811	45.6083	3.295
Tetra-	53.2215	-5.924	-2.0546	-4.9482
Tetra-	-18.0093	-1.6191	23.1643	-0.5561
Tetra-	11.9228	-0.6464	-33.0718	-7.6023
Tetra-	-1.6089	-7.948	20.0046	13.0007
Tetra-	34.4216	6.1376	49.8579	-9.7349
Tetra-	34.9786	-22.8735	29.683	-11.537
Tetra-	-19.2824	-8.0092	1.4813	-12.6611
Tetra-	-0.5551	-0.5688	0.4095	-19.5554
Tetra-	-14.158	-13.1506	18.5686	-6.8678
Tetra-	15.4679	-17.267	3.102	0.2451
Tetra-	-30.0498	-9.9574	17.8758	-18.8678
Tetra-	-33.6577	-7.8479	-2.2479	-26.7953
Tetra-	1.292	-26.3426	35.8453	5.4245
Tetra-	37.2626	-19.2728	42.7976	14.3113
Tetra-	-26.4685	-6.4762	8.8049	-2.7281
Tetra-	53.5546	2.3625	52.933	1.4004
Tetra-	36.4143	7.5245	48.3486	-34.9439
Tetra-	-23.059	-9.9242	-9.1163	-31.9776
Tetra-	15.4577	-30.4718	2.0732	-7.2478
Tetra-	37.5034	-8.3021	-26.4076	3.597
Tetra-	-14.8903	0.3014	47.6826	-4.6935
Tetra-	25.5058	-30.1396	-34.0855	-10.3074
Tetra-	28.5424	-15.7879	36.5912	5.3582
Tetra-	0.4673	-20.3983	-16.0329	-14.2754
Tetra-	4.5464	2.3914	4.6621	-15.1293
Tetra-	34.6865	-20.1167	54.3398	2.4579
Tetra-	19.849	1.942	48.5094	-2.6746
Tetra-	-27.0283	-6.1709	42.5972	5.0713
Tetra-	32.4326	-0.9812	-21.2554	-5.1515
Tetra-	-14.0523	22.764	4.9692	-30.5396
Tetra-	8.8176	-6.4291	58.8368	5.7212
Tetra-	37.0706	-6.3965	19.2398	-27.9849
Tetra-	-15.9175	-35.4889	-49.722	-21.0526
Tetra-	1.0235	-33.7346	7.3157	-19.4644
Tetra-	1.6382	-24.3116	-14.5578	-19.44
Tetra-	-32.5202	-12.5566	37.5265	-12.8233
Tetra-	38.3428	-4.3435	-24.3279	2.9134
Tetra-	-18.9952	-7.4809	11.8285	-13.5419
Tetra-	18.4912	7.016	6.0037	-21.4986
Tetra-	-24.6852	-38.6137	33.9418	10.1135
Tetra-	12.7462	-22.4716	23.6212	-15.4936
Tetra-	-6.5305	-6.9677	34.5008	-5.7644
Tetra-	39.576	1.4364	14.9565	-1.8851
Tetra-	42.3666	-2.8855	15.1515	-2.6369
Tetra-	17.0765	7.3613	6.2475	-18.1107
Tetra-	36.1069	13.0457	50.4887	-13.1305
Tetra-	-39.0865	-6.3839	-17.0035	10.0836
Tetra-	53.2753	-1.9396	38.4436	-15.9714
Tetra-	-14.6668	-21.1133	10.6343	-24.0514
Tetra-	34.1799	-8.4228	14.6892	-17.4536
Tetra-	0.4326	-10.8942	16.9663	-22.3866
Tetra-	46.4876	8.7501	53.7127	-14.1313
Tetra-	-1.2488	-25.0879	6.2533	-5.3057
Tetra-	22.7814	-15.6028	-45.9481	-26.2247
Tetra-	32.6882	-9.6817	-7.2402	-13.9353
Tetra-	22.2459	-24.7622	-28.3389	-14.9714
Tetra-	5.5821	-26.3267	-41.3987	-1.0549
Tetra-	-17.3489	-5.7719	14.3024	-23.6357
Tetra-	46.0396	-9.8838	39.3215	13.8098
Tetra-	40.4651	-15.3755	-21.6319	-2.5827
Tetra-	34.1699	-1.0671	-26.2439	-21.2423
Tetra-	-37.8358	-6.6574	-13.2206	-25.9614
Tetra-	5.8979	0.134	-19.6926	-43.01
Tetra-	29.8096	-1.4355	7.7547	-23.2212
Tetra-	2.168	-3.8996	6.6931	-22.1051
Tetra-	5.7749	-7.749	24.6323	3.0758
Tetra-	13.8625	-2.0808	33.5294	-14.4044
Tetra-, 50mM	29.2861	3.3719	-3.413	-6.609
Tetra-, 50mM	-10.6383	-7.6792	-13.7667	-27.6219
Tetra-, 50mM	30.3808	3.5414	18.8256	-0.3006
Tetra-, 50mM	-13.6532	-12.2855	32.5366	-1.3218
Tetra-, 50mM	23.8901	-7.1342	56.8914	5.8664
Tetra-, 50mM	17.6258	0.055	-9.9527	5.536
Tetra-, 50mM	43.9352	-16.956	-27.1704	5.2915
Tetra-, 50mM	-36.1256	3.2145	6.7849	-2.816
Tetra-, 50mM	27.8827	-1.4143	-0.1846	-7.3527
Tetra-, 50mM	1.788	-15.4462	41.1289	-3.3507
Tetra-, 50mM	-15.0967	-2.7537	18.3551	3.7597
Tetra-, 50mM	-16.8625	-2.5435	18.5046	12.4608
Tetra-, 50mM	22.9958	5.3051	25.7865	-21.0332
Tetra-, 50mM	28.9524	-11.7691	41.4957	-3.0397
Tetra-, 50mM	33.1013	7.5816	33.0505	-9.9032
Tetra-, 50mM	38.4176	-14.3711	45.5415	-0.7651
Tetra-, 50mM	-26.4823	11.8283	38.2108	21.876
Tetra-, 50mM	-21.9694	-38.0231	37.0238	-16.6682
Tetra-, 50mM	53.7104	-13.7631	-27.2853	-3.1267
Tetra-, 50mM	31.6677	10.2219	38.2409	12.2701
Tetra-, 50mM	29.8179	-17.0399	48.8387	11.4149
Tetra-, 50mM	8.2278	15.019	53.9744	29.0952
Tetra-, 50mM	-14.6616	-17.9452	38.9194	14.1751
Tetra-, 50mM	32.9186	1.4159	-33.9674	4.2944
Tetra-, 50mM	12.3352	-28.635	25.0942	-0.0895
Tetra-, 50mM	4.5682	13.5655	34.1831	5.5944
Tetra-, 50mM	3.7881	-21.4373	-11.2276	-1.695
Tetra-, 50mM	-27.2867	-8.9235	37.0277	2.8933
Tetra-, 50mM	-26.0171	-10.4921	73.7158	-1.4436
Tetra-, 50mM	-0.1438	1.4297	27.8576	-2.6614
Tetra-, 50mM	13.8982	-7.4638	16.9213	-1.267
Tetra-, 50mM	34.772	1.8476	31.7927	-9.7656
Tetra-, 50mM	33.4458	10.2453	44.496	-16.0246
Tetra-, 50mM	4.5906	-0.0299	25.1514	17.6134
Tetra-, 50mM	31.0074	18.9605	-3.1517	0.5886
Tetra-, 50mM	11.0423	0.2151	-28.6759	4.5244
Tetra-, 50mM	40.9099	6.3646	-7.9807	-6.9289
Tetra-, 50mM	-24.3617	-0.1746	-14.8503	-8.2176
Tetra-, 50mM	-25.1786	-4.9534	-33.1585	-0.649
Tetra-, 50mM	-11.7286	5.4253	55.574	-7.3823
Tetra-, 50mM	16.1152	-11.6138	23.7358	-10.1404
Tetra-, 50mM	28.0806	5.0349	4.0734	-20.7224
Tetra-, 50mM	23.414	0.0384	13.6458	-9.5073
Tetra-, 50mM	19.1522	-9.1057	-17.5329	-3.6626
Tetra-, 50mM	6.7811	-41.513	21.0437	10.4629
Tetra-, 50mM	-6.6141	-1.7656	-18.921	-13.5204
Tetra-, 50mM	0.6286	-14.1683	30.9105	13.5826
Tetra-, 50mM	-25.2201	-15.4541	36.0304	7.2757
Tetra-, 50mM	-28.7082	-12.7537	-6.1619	-9.8326
Tetra-, 50mM	38.0218	16.7656	-27.3204	-17.1011
Tetra-, 50mM	26.8516	-0.333	-15.6267	-8.6713
Tetra-, 50mM	16.8364	1.9933	-8.7899	-2.6575
Tetra-, 50mM	-14.6501	-1.9618	42.0999	0.9918
Tetra-, 50mM	-0.1349	2.6905	46.8477	-14.7927
Tetra-, 50mM	14.5413	-27.3315	38.4317	2.4221
Tetra-, 50mM	12.228	-6.3334	5.0395	3.936
Tetra-, 50mM	11.7356	-33.3627	0.3956	-0.3556
Tetra-, 50mM	5.0944	-9.6224	25.4997	-17.1895
Tetra-, 50mM	28.7508	-23.2146	42.5299	-0.5053
Tetra-, 50mM	29.6625	-5.557	1.1119	8.8513
Tetra-, 50mM	39.5229	-10.3749	39.3212	-13.3658
Tetra-, 50mM	-12.9374	-0.1391	35.0085	-12.7005
Tetra-, 50mM	17.3754	12.578	-3.702	2.3499
Tetra-, 50mM	-23.6333	-8.9895	15.8748	-18.5985
Tetra-, 50mM	20.4953	-16.4876	45.8694	-12.4666
Tetra-, 50mM	11.4934	-9.1655	-19.4548	-2.2926
Tetra-, 50mM	-34.6369	-10.6093	-3.9029	-6.951
Tetra-, 50mM	-29.6297	-26.3935	-25.6219	0.4712
Tetra-, 50mM	32.8237	-17.1123	21.6068	-9.6342
Tetra-, 50mM	5.8485	-16.4272	10.589	-1.9803
Tetra-, 50mM	43.0076	-22.2884	26.0503	18.9523
Tetra-, 50mM	31.0888	-22.356	-25.8732	-6.81
Tetra-, 50mM	48.975	-23.2291	16.0074	-20.3816
Tetra-, 50mM	27.7117	-18.9151	-17.0414	-11.5379
Tetra-, 50mM	40.1356	3.2955	42.6668	0.3962
Tetra-, 50mM	38.5015	15.4871	38.5704	26.2573
Tetra-, 50mM	13.1421	5.9386	3.9999	-24.307
Tetra-, 50mM	25.8128	10.5068	45.4541	2.9153
Tetra-, 50mM	-29.0325	1.5463	35.7841	-8.897
Tetra-, 50mM	38.2826	10.0561	-29.3465	12.9912
Tetra-, 50mM	-1.5106	-4.4853	39.1496	0.9762
Tetra-, 50mM	36.1519	2.1265	12.2453	-23.6413
Tetra-, 50mM	-14.2914	-13.2392	54.3482	-9.7097
Tetra-, 50mM	-25.8178	-29.3919	20.0973	-20.5753
Tetra-, 50mM	42.8395	15.3571	11.2792	-13.6212
Tetra-, 50mM	25.0119	3.8797	14.298	-3.8384
Tetra-, 50mM	25.8279	10.3013	38.1467	-8.8844
Tetra-, 50mM	33.6133	2.8258	-9.5448	-4.3176
Tetra-, 50mM	-22.2009	1.8713	24.4348	-12.7439
Tetra-, 50mM	13.1792	11.5609	-27.4329	-5.3934
Tetra-, 50mM	-14.8785	-6.8791	19.2281	10.9968
Tetra-, 50mM	-19.1301	6.8364	48.6377	10.3002
Tetra-, 50mM	-22.3001	-29.9844	46.8684	10.1504
Tetra-, 50mM	-4.5358	-20.438	29.5785	-8.1753
Tetra-, 50mM	47.0644	4.2112	-1.589	-13.9581
Tetra-, 50mM	24.2324	2.794	27.4641	3.5352
Tetra-, 50mM	37.5028	15.5159	5.804	-4.0552
Tetra-, 50mM	34.4544	0.9758	-24.8932	5.2061
Tetra-, 50mM	-20.2477	-5.3909	37.483	-2.8901
Tetra-, 50mM	37.7459	-29.3142	-2.7802	-6.9315
Tetra-, 50mM	21.2334	-9.3287	35.9817	-0.4099
Tetra-, 50mM	22.8793	0.7753	6.6215	-29.7319
Tetra-, 50mM	51.5137	8.4836	8.2781	-6.5561
Tetra-, 50mM	28.8926	-11.9938	29.0011	-5.4854
Tetra-, 50mM	9.7337	-7.5626	1.5568	-9.9323
Tetra-, 50mM	-22.1348	-10.0011	-3.6203	-7.9447
Tetra-, 50mM	-10.2802	-3.5511	16.3646	-11.5662
Tetra-, 50mM	38.5051	0.9286	-41.8425	-8.9686
Tetra-, 50mM	11.1045	-18.7322	44.9587	-8.1578
Tetra-, 50mM	53.3739	8.8903	27.0521	-2.5461
Tetra-, 50mM	13.8224	-16.9544	36.0522	-6.4481
Tetra-, 50mM	13.1339	-38.9752	-33.7139	-6.3633
Tetra-, 50mM	-18.1243	-0.6061	46.605	5.0575
Tetra-, 50mM	26.7802	1.1393	-0.2936	0.487
Tetra-, 50mM	6.2639	1.1108	21.4775	-33.7694
Tetra-, 50mM	-10.2667	-17.0727	55.7416	-7.1777
Tetra-, 50mM	12.7183	0.034	34.1432	-19.5597
Tetra-, 50mM	17.347	-18.0078	51.6568	-2.9592
Tetra-, 50mM	-25.7003	-7.1414	-4.2889	0.2771
Tetra-, 50mM	34.788	5.3388	49.3827	0.1299
Tetra-, 50mM	7.1447	-29.4485	-25.5279	-1.2442
Tetra-, 50mM	42.5511	-6.0369	23.0752	12.5266
Tetra-, 50mM	-18.4917	2.9673	19.0466	6.0505
Tetra-, 50mM	36.2301	7.5678	-14.1351	-5.674
Tetra-, 50mM	32.116	-10.467	7.272	-3.3962
Tetra-, 50mM	-8.1085	-5.3177	-18.0339	-7.2886
Tetra-, 50mM	36.7099	-15.2047	-4.5105	-10.1062
Tetra-, 50mM	31.4267	-10.5907	-19.4887	5.0336
Tetra-, 50mM	8.5663	-3.07	-24.1189	-3.7431
Tetra-, 50mM	11.0646	-14.0986	45.0874	4.9631
Tetra-, 50mM	12.671	5.1902	49.8563	-4.1706
Tetra-, 50mM	56.2505	-18.717	-29.7167	-20.509
Tetra-, 50mM	53.6821	4.2204	34.6177	-4.0957
Tetra-, 50mM	11.1962	-2.7935	-4.4759	3.4525
Tetra-, 50mM	-23.4599	-6.8143	9.2646	-10.9137
Tetra-, 50mM	-4.6097	-4.5727	-31.4954	14.1139
Tetra-, 50mM	41.7993	0.7982	-27.0348	-2.6008
Tetra-, 50mM	28.4024	-32.4024	-14.9219	-7.6154
Tetra-, 50mM	21.4597	-1.143	-34.7384	-5.3287
Tetra-, 50mM	-15.4274	-17.3208	33.8992	8.5985
Tetra-, 50mM	-29.4167	-3.7607	47.2219	14.2415
Tetra-, 50mM	16.4013	-21.7263	-10.8299	-3.1914
Tetra-, 50mM	-14.5473	1.5358	14.8558	-9.6091
Tetra-, 50mM	-21.8147	8.3685	0.624	1.5143
Tetra-, 50mM	9.0257	-1.0649	24.8878	9.5451
Tetra-, 50mM	44.6686	-3.4189	-29.3266	-9.0214
Tetra-, 50mM	2.4279	-22.2411	22.0452	11.1834
Tetra-, 50mM	32.0938	5.2584	-53.2617	-7.8073
Tetra-, 50mM	-30.0118	-13.0479	14.7956	1.184
Tetra-, 50mM	36.3523	12.3336	-18.3889	-7.5211
Tetra-, 50mM	-17.6472	-5.9747	14.5039	7.0661
Tetra-, 50mM	42.1055	-9.3153	27.0897	-3.2224
