# Supplementary material for: Angle between DNA linker and nucleosome core particle regulates array compaction revealed by individual-particle cryo-electron tomography
Source: Nat Commun. 2024 May 23;15:4395. doi: 10.1038/s41467-024-48305-1 (PMC11116431; doi:10.1038/s41467-024-48305-1)
Supplement: Supplementary file 10 — Source Data [file 41467_2024_48305_MOESM10_ESM.zip › Source_Data/Fig4f_Data.xlsx]

## Sheet: Fig. 4f
Type	α_entryArm (°)	β_entryArm (°)	α_exitArm (°)	β_exitArm (°)
Tetra-, H1	16.4245	-15.1601	-14.6474	-1.924
Tetra-, H1	38.8318	0.0066	21.4355	-5.1204
Tetra-, H1	-2.082	-26.4169	-14.1596	0.1488
Tetra-, H1	35.8195	-10.0693	33.371	6.6837
Tetra-, H1	-13.0241	-13.8181	28.3611	11.1864
Tetra-, H1	-24.1935	-2.5416	-8.0479	-36.9654
Tetra-, H1	40.2771	0.1544	14.9502	14.3838
Tetra-, H1	29.2627	18.4539	8.554	4.4207
Tetra-, H1	29.8578	-8.5323	39.09	9.5358
Tetra-, H1	24.2827	-1.5646	24.4172	0.8076
Tetra-, H1	-17.2737	-10.716	47.4095	-0.3676
Tetra-, H1	-37.1789	-6.1129	11.8169	1.8653
Tetra-, H1	-14.4505	-21.1037	33.2635	18.2279
Tetra-, H1	4.0718	-8.6254	33.721	13.1778
Tetra-, H1	-37.7535	-10.9711	12.6851	-31.4856
Tetra-, H1	31.9605	16.7828	-10.1053	-8.7673
Tetra-, H1	14.0055	0.2408	37.8152	16.3984
Tetra-, H1	13.6529	11.4822	4.4433	-39.8146
Tetra-, H1	42.139	0.1956	-17.4397	1.5004
Tetra-, H1	42.6045	10.4612	-22.9346	-1.2534
Tetra-, H1	-41.1906	-18.8675	-5.866	2.2269
Tetra-, H1	29.2194	24.4632	8.0135	15.0967
Tetra-, H1	-35.4783	-6.5464	46.8906	3.3695
Tetra-, H1	-6.5465	6.7005	0.1106	17.4212
Tetra-, H1	38.0272	3.0473	15.6217	1.7392
Tetra-, H1	-26.9325	8.6824	34.0607	56.004
Tetra-, H1	-32.5326	0.9637	26.333	8.1109
Tetra-, H1	35.6533	15.3398	-24.1423	-11.845
Tetra-, H1	-29.0643	6.727	34.5197	5.1208
Tetra-, H1	28.3661	-5.768	18.916	-15.7089
Tetra-, H1	-19.7356	-4.5632	51.1996	12.6447
Tetra-, H1	20.4648	6.4153	-1.9703	-5.0204
Tetra-, H1	24.8275	-10.4835	36.8383	19
Tetra-, H1	-17.7816	-7.5199	-22.0064	-33.7291
Tetra-, H1	-33.8139	1.5447	21.4258	0.9502
Tetra-, H1	39.6104	5.6055	-24.4824	-8.3148
Tetra-, H1	10.5423	-9.039	10.5075	-14.1347
Tetra-, H1	1.2992	3.6865	37.5711	-4.6676
Tetra-, H1	18.9581	-6.7775	42.7847	6.4338
Tetra-, H1	32.6457	-14.4264	8.0399	0.0029
Tetra-, H1	20.7923	3.0151	2.7398	-13.2836
Tetra-, H1	-25.2471	2.0807	19.6682	16.5361
Tetra-, H1	-34.6362	0.1507	48.5319	-13.1158
Tetra-, H1	38.4718	13.8247	12.5332	4.3942
Tetra-, H1	11.5238	-8.5588	20.2902	22.5174
Tetra-, H1	54.4886	11.3664	15.8075	-11.3132
Tetra-, H1	19.1511	-4.9572	25.5738	-0.122
Tetra-, H1	39.3471	-17.0062	26.9034	3.5598
Tetra-, H1	42.1276	23.7662	-30.1986	-4.6132
Tetra-, H1	6.5707	6.8262	9.5472	6.3091
Tetra-, H1	42.673	17.2442	3.8533	-4.9537
Tetra-, H1	47.0007	-15.8612	44.0959	19.2179
Tetra-, H1	24.7369	-5.097	36.1461	14.7038
Tetra-, H1	28.2009	1.5742	3.4574	-29.9714
Tetra-, H1	27.4723	-10.196	8.4829	-5.7647
Tetra-, H1	9.686	1.0654	39.1718	2.9073
Tetra-, H1	-32.4848	-8.0846	21.9985	-4.4644
Tetra-, H1	48.1209	23.2855	-15.2483	-4.238
Tetra-, H1	25.7093	-8.0168	-16.8436	-39.45
Tetra-, H1	21.1601	-8.789	11.3143	6.828
Tetra-, H1	41.6643	-10.9757	21.1048	15.2471
Tetra-, H1	-24.0313	-12.856	-8.8779	-28.7155
Tetra-, H1	-26.5431	-4.3496	47.7089	-4.011
Tetra-, H1	1.2294	0.8255	15.1414	6.1604
Tetra-, H1	33.7922	-0.1953	36.5102	6.5612
Tetra-, H1	42.304	-12.6679	13.3237	5.0077
Tetra-, H1	17.5253	2.4155	23.9499	6.1109
Tetra-, H1	50.2823	19.9154	14.6946	20.4636
Tetra-, H1	27.6397	4.1543	15.7948	-7.9462
Tetra-, H1	-12.664	-1.5411	-28.1755	6.9758
Tetra-, H1	-8.5926	-22.1107	12.2355	23.7254
Tetra-, H1	-11.5918	7.551	41.1581	8.8877
Tetra-, H1	27.6931	7.5012	18.8362	16.6143
Tetra-, H1	25.5204	11.8178	12.0386	22.8134
Tetra-, H1	41.9701	13.0895	14.7138	16.7293
Tetra-, H1	8.0976	-10.0268	32.9617	16.4985
Tetra-, H1	-35.1402	2.3708	41.1458	5.9832
Tetra-, H1	-26.9469	6.1255	9.9522	-5.7208
Tetra-, H1	-27.537	-2.5974	-3.4283	-2.7219
Tetra-, H1	37.3932	-0.3379	14.474	2.5275
Tetra-, H1	-3.5133	11.8355	16.029	-7.785
Tetra-, H1	-12.6979	-0.8121	-22.7335	9.2948
Tetra-, H1	4.7516	8.3483	-5.3978	-54.5078
Tetra-, H1	13.5364	-6.0947	-15.8038	-2.22
Tetra-, H1	18.145	0.893	35.5237	8.3801
Tetra-, H1	-8.6095	0.355	4.1552	-9.8921
Tetra-, H1	27.3674	-7.0571	-7.854	-2.1519
Tetra-, H1	-41.4598	-11.9176	38.07	6.4039
Tetra-, H1	-17.7172	1.0206	24.3821	-8.5285
Tetra-, H1	-12.4268	-9.4666	36.5698	-0.3152
Tetra-, H1	25.8231	-11.1168	21.1482	-14.6203
Tetra-, H1	-8.8309	8.5669	36.1022	-7.8584
Tetra-, H1	36.452	-12.9686	-23.0643	-0.2066
Tetra-, H1	-27.3132	-8.4468	29.0024	-4.9335
Tetra-, H1	6.6013	12.5077	15.2316	2.9609
Tetra-, H1	22.6224	12.0653	14.9258	-0.5552
Tetra-, H1	9.8443	-8.1371	-3.5675	5.9537
Tetra-, H1	11.2947	4.1319	50.0883	5.7508
Tetra-, H1	43.8628	-9.6316	-12.6799	-7.3991
Tetra-, H1	39.6173	-18.8014	-34.5336	4.169
Tetra-, H1	28.0253	11.4231	1.1517	2.6057
Tetra-, H1	39.5405	6.2514	-12.0679	-6.7246
Tetra-, H1	27.7758	-18.3536	28.5003	19.8993
Tetra-, H1	-18.4391	-1.4326	2.5555	-0.5495
Tetra-, H1	46.4569	-7.3295	24.3638	27.4696
Tetra-, H1	15.8	-21.0587	-24.0172	0.2823
Tetra-, H1	-12.985	-4.0762	11.6876	-28.6433
Tetra-, H1	19.9945	11.9681	1.9812	-8.6343
Tetra-, H1	44.5403	5.2898	34.0835	-22.3637
Tetra-, H1	-16.6416	3.7823	14.8982	-2.0437
Tetra-, H1	-31.9779	-8.3025	26.3389	-18.098
Tetra-, H1	0.8885	-0.1347	18.1976	-1.4606
Tetra-, H1	32.2174	4.3371	-24.6323	6.3536
Tetra-, H1	29.2391	8.557	58.0944	-2.8084
Tetra-, H1	43.8204	-3.7459	6.9093	-25.3794
Tetra-, H1	-5.593	-11.1679	32.9257	16.4911
Tetra-, H1	31.7616	-3.4078	-8.2108	-1.8877
Tetra-, H1	-18.9979	-22.8023	-2.9855	6.3246
Tetra-, H1	18.6272	-22.4158	-15.4008	-1.4208
Tetra-, H1	17.1882	-0.1607	-12.475	-1.4273
Tetra-, H1	8.2948	5.1524	46.7022	10.6918
Tetra-, H1	43.3655	0.0249	26.8221	7.3624
Tetra-, H1	-33.1201	-12.6493	-9.4711	-1.523
Tetra-, H1	41.0811	-10.8566	33.3348	3.9828
Tetra-, H1	-24.0066	-2.1834	47.3729	15.5341
Tetra-, H1	22.7441	7.2518	16.8496	-25.6079
Tetra-, H1	30.2223	-2.4887	29.1485	-20.953
Tetra-, H1	26.6748	-22.3096	-5.7973	1.2741
Tetra-, H1	35.4419	5.2532	-20.6184	-1.7418
Tetra-, H1	-15.8952	-7.0351	0.2576	0.2164
Tetra-, H1	-40.2405	0.081	14.1308	7.2214
Tetra-, H1	43.1541	9.2334	7.4809	10.1386
