# Supplementary material for: Angle between DNA linker and nucleosome core particle regulates array compaction revealed by individual-particle cryo-electron tomography
Source: Nat Commun. 2024 May 23;15:4395. doi: 10.1038/s41467-024-48305-1 (PMC11116431; doi:10.1038/s41467-024-48305-1)
Supplement: Supplementary file 10 — Source Data [file 41467_2024_48305_MOESM10_ESM.zip › Source_Data/Fig4g_Data.xlsx]

## Sheet: Fig. 4g
n, n+1					n, n+2
Type	Core #1	Core #2	Distance (Å)		Type	Core #1	Core #2	Distance (Å)
Tetra-, H1	1	2	178.4		Tetra-, H1	1	3	436.51
Tetra-, H1	2	3	266.28		Tetra-, H1	2	4	327.92
Tetra-, H1	3	4	217.82		Tetra-, H1	1	3	180.39
Tetra-, H1	1	2	175.41		Tetra-, H1	2	4	429.1
Tetra-, H1	2	3	212.91		Tetra-, H1	1	3	528.34
Tetra-, H1	3	4	250.95		Tetra-, H1	2	4	387.64
Tetra-, H1	1	2	205.93		Tetra-, H1	1	3	436.59
Tetra-, H1	2	3	328.32		Tetra-, H1	2	4	230.22
Tetra-, H1	3	4	171.83		Tetra-, H1	1	3	493.83
Tetra-, H1	1	2	305.33		Tetra-, H1	2	4	275.49
Tetra-, H1	2	3	207.01		Tetra-, H1	1	3	166.25
Tetra-, H1	3	4	202.15		Tetra-, H1	2	4	138.94
Tetra-, H1	1	2	211.36		Tetra-, H1	1	3	463.3
Tetra-, H1	2	3	321.7		Tetra-, H1	2	4	212.54
Tetra-, H1	3	4	178.62		Tetra-, H1	1	3	461.71
Tetra-, H1	1	2	201.16		Tetra-, H1	2	4	286.12
Tetra-, H1	2	3	187.76		Tetra-, H1	1	3	376.78
Tetra-, H1	3	4	200.02		Tetra-, H1	2	4	290.85
Tetra-, H1	1	2	213.48		Tetra-, H1	1	3	617.26
Tetra-, H1	2	3	274.44		Tetra-, H1	2	4	206.31
Tetra-, H1	3	4	194.17		Tetra-, H1	1	3	183.52
Tetra-, H1	1	2	231.62		Tetra-, H1	2	4	190.76
Tetra-, H1	2	3	288.65		Tetra-, H1	1	3	468.41
Tetra-, H1	3	4	187.2		Tetra-, H1	2	4	267.48
Tetra-, H1	1	2	213.31		Tetra-, H1	1	3	372.93
Tetra-, H1	2	3	272.3		Tetra-, H1	2	4	316.39
Tetra-, H1	3	4	225.25		Tetra-, H1	1	3	518.09
Tetra-, H1	1	2	272.67		Tetra-, H1	2	4	301.98
Tetra-, H1	2	3	363.79		Tetra-, H1	1	3	214.39
Tetra-, H1	3	4	196.3		Tetra-, H1	2	4	345.84
Tetra-, H1	1	2	186.14		Tetra-, H1	1	3	499.35
Tetra-, H1	2	3	160.3		Tetra-, H1	2	4	257.79
Tetra-, H1	3	4	222.18		Tetra-, H1	1	3	156.81
Tetra-, H1	1	2	191.76		Tetra-, H1	2	4	133.9
Tetra-, H1	2	3	293.57		Tetra-, H1	1	3	370.86
Tetra-, H1	3	4	220.48		Tetra-, H1	2	4	410.21
Tetra-, H1	1	2	193.13		Tetra-, H1	1	3	249.75
Tetra-, H1	2	3	269.06		Tetra-, H1	2	4	560.66
Tetra-, H1	3	4	251.78		Tetra-, H1	1	3	536.64
Tetra-, H1	1	2	230.17		Tetra-, H1	2	4	363.3
Tetra-, H1	2	3	319.47		Tetra-, H1	1	3	245.42
Tetra-, H1	3	4	432.62		Tetra-, H1	2	4	350.65
Tetra-, H1	1	2	193.9		Tetra-, H1	1	3	451.9
Tetra-, H1	2	3	175.17		Tetra-, H1	2	4	320.15
Tetra-, H1	3	4	290.99		Tetra-, H1	1	3	192
Tetra-, H1	1	2	229.15		Tetra-, H1	2	4	205.55
Tetra-, H1	2	3	306.93		Tetra-, H1	1	3	186.09
Tetra-, H1	3	4	213.91		Tetra-, H1	2	4	184.19
Tetra-, H1	1	2	185.66		Tetra-, H1	1	3	436.78
Tetra-, H1	2	3	177.35		Tetra-, H1	2	4	184.54
Tetra-, H1	3	4	243.57		Tetra-, H1	1	3	469.88
Tetra-, H1	1	2	302.86		Tetra-, H1	2	4	287.49
Tetra-, H1	2	3	231.41		Tetra-, H1	1	3	323.86
Tetra-, H1	3	4	305.1		Tetra-, H1	2	4	475.38
Tetra-, H1	1	2	301.25		Tetra-, H1	1	3	215.63
Tetra-, H1	2	3	218.19		Tetra-, H1	2	4	219.06
Tetra-, H1	3	4	350.08		Tetra-, H1	1	3	179.35
Tetra-, H1	1	2	206.59		Tetra-, H1	2	4	533.93
Tetra-, H1	2	3	336.77		Tetra-, H1	1	3	203.42
Tetra-, H1	3	4	240.15		Tetra-, H1	2	4	228.22
Tetra-, H1	1	2	291.58		Tetra-, H1	1	3	246.74
Tetra-, H1	2	3	304.28		Tetra-, H1	2	4	155.53
Tetra-, H1	3	4	333.8		Tetra-, H1	1	3	446.31
Tetra-, H1	1	2	227.13		Tetra-, H1	2	4	174.67
Tetra-, H1	2	3	263.64		Tetra-, H1	1	3	170.77
Tetra-, H1	3	4	198.21		Tetra-, H1	2	4	412.06
Tetra-, H1	1	2	232.35
Tetra-, H1	2	3	188.15
Tetra-, H1	3	4	203.62
Tetra-, H1	1	2	194.64
Tetra-, H1	2	3	198.29
Tetra-, H1	3	4	186.82
Tetra-, H1	1	2	296.7
Tetra-, H1	2	3	214.73
Tetra-, H1	3	4	181.95
Tetra-, H1	1	2	231.9
Tetra-, H1	2	3	280.92
Tetra-, H1	3	4	192.9
Tetra-, H1	1	2	315.62
Tetra-, H1	2	3	205.85
Tetra-, H1	3	4	304.22
Tetra-, H1	1	2	244.54
Tetra-, H1	2	3	211.84
Tetra-, H1	3	4	168
Tetra-, H1	1	2	194.97
Tetra-, H1	2	3	236.77
Tetra-, H1	3	4	304.24
Tetra-, H1	1	2	206.69
Tetra-, H1	2	3	191.89
Tetra-, H1	3	4	197.36
Tetra-, H1	1	2	215.04
Tetra-, H1	2	3	248.26
Tetra-, H1	3	4	212.5
Tetra-, H1	1	2	225.54
Tetra-, H1	2	3	289.2
Tetra-, H1	3	4	230.82
Tetra-, H1	1	2	185.04
Tetra-, H1	2	3	194.55
Tetra-, H1	3	4	308.06
