# Supplementary material for: Angle between DNA linker and nucleosome core particle regulates array compaction revealed by individual-particle cryo-electron tomography
Source: Nat Commun. 2024 May 23;15:4395. doi: 10.1038/s41467-024-48305-1 (PMC11116431; doi:10.1038/s41467-024-48305-1)
Supplement: Supplementary file 10 — Source Data [file 41467_2024_48305_MOESM10_ESM.zip › Source_Data/SupFig13a_Data.xlsx]

## Sheet: SupFig. 13a
	Low salt array with breathing						High salt array with breathing					Low salt array without breathing					High salt array without breathing
	Contour length		Fiber width			Contour length		Fiber width			Contour length		Fiber width			Contour length		Fiber width
No.	(nm)	No.	(nm)		No.	(nm)	No.	(nm)		No.	(nm)	No.	(nm)		No.	(nm)	No.	(nm)
1	552.402	1	40.2		1	388.009	1	29.48		1	531.202	1	34.4		1	394.851	1	31.38
2	636.733	2	40.06		2	419.904	2	29.04		2	629.71	2	45.08		2	441.223	2	37.04
3	511.728	3	48.56		3	415.855	3	30.76		3	608.866	3	30.22		3	392.071	3	33.36
4	612.833	4	43.98		4	394.313	4	36.46		4	663.266	4	41.58		4	388.539	4	35.3
5	594.182	5	40.42		5	404.387	5	29.02		5	658.315	5	46.06		5	484.308	5	27.66
6	636.386	6	39.38		6	363.243	6	30.46		6	643.638	6	36.84		6	477.289	6	36.26
7	657.974	7	43.34		7	397.628	7	31.24		7	662.082	7	36.9		7	368.728	7	33.38
8	554.038	8	45.1		8	398.42	8	35.56		8	642.067	8	43.34		8	454.491	8	33.26
9	601.893	9	41.4		9	356.365	9	37.2		9	588.394	9	41.46		9	443.577	9	35.04
10	527.49	10	39.64		10	438.821	10	33		10	650.87	10	46.06		10	431.639	10	30.62
11	557.382	11	37.42		11	403.629	11	38.42		11	610.446	11	44.58		11	429.413	11	34.92
12	569.679	12	40.36		12	407.973	12	32.1		12	620.33	12	34.1		12	474.188	12	34.28
13	543.752	13	50.04		13	460.072	13	32.52		13	655.09	13	44.1		13	469.577	13	34.36
14	591.681	14	41.64		14	407.123	14	42.12		14	612.837	14	48.44		14	350.908	14	34.72
15	637.926	15	40.8		15	360.827	15	32.14		15	734.552	15	37.4		15	453.576	15	29.72
16	635.747	16	39.68		16	398.396	16	35.78		16	566.974	16	51.84		16	400.376	16	34.26
17	604.928	17	38.6		17	366.926	17	31.8		17	646.897	17	42.98		17	344.49	17	33.08
18	378.596	18	34.46		18	347.987	18	35.3		18	657.938	18	33.7		18	457.567	18	31.88
19	533.354	19	45.12		19	378.105	19	32.6		19	589.526	19	43.82		19	405.599	19	31.74
20	576.731	20	44.1		20	383.895	20	28.7		20	642.368	20	34.68		20	484.801	20	28.92
21	562.376	21	45.84		21	451.471	21	32		21	631.278	21	42.74		21	449.011	21	31.7
22	570.964	22	34.36		22	369.32	22	34.2		22	600.866	22	36.7		22	448.419	22	30.48
23	592.844	23	31.46		23	389.191	23	30.28		23	670.282	23	33.66		23	447.688	23	33.56
24	582.78	24	35.34		24	401.502	24	30.92		24	717.257	24	34.4		24	437.622	24	33.86
25	581.938	25	43.34		25	459.223	25	30.24		25	578.644	25	34		25	460.175	25	29.9
26	574.826	26	43.48		26	387.487	26	34.26		26	725.01	26	39.72		26	422.51	26	35.36
27	525.405	27	39.44		27	471.796	27	33.14		27	673.145	27	32.58		27	400	27	34.86
28	531.138	28	47.72		28	437.771	28	34.94		28	626.31	28	36.94		28	453.271	28	40
29	619.999	29	45.84		29	464.032	29	30.92		29	604.492	29	39.36		29	464.468	29	32.64
30	585.727	30	40.6		30	387.335	30	31.14		30	593.524	30	48.4		30	451.866	30	33.88
31	573.329	31	40.46		31	402.06	31	34.18		31	623.037	31	40		31	405.764	31	31.64
32	580.043	32	39.86		32	342.707	32	30.82		32	675.197	32	35.88		32	385.375	32	36.98
33	536.925	33	35.28		33	394.659	33	42.1		33	645.316	33	44.8		33	339.008	33	35.34
34	478.468	34	41.2		34	436.668	34	34.3		34	679.103	34	40.32		34	467.42	34	35.36
35	573.203	35	38.98		35	368.005	35	30.8		35	672.354	35	34.32		35	470.644	35	36.26
36	512.476	36	40.52		36	369.23	36	31.76		36	559.102	36	40.14		36	402.008	36	36.16
37	560.811	37	44.16		37	309.874	37	38.52		37	606.068	37	47.2		37	412.924	37	27.76
38	545.558	38	46		38	382.179	38	32.6		38	592.758	38	42.38		38	400.673	38	32.06
39	525.335	39	45.1		39	417.892	39	33.92		39	608.618	39	46.86		39	461.278	39	35.74
40	563.312	40	35.04		40	454.897	40	31.16		40	643.179	40	34.84		40	434.793	40	26.12
41	561.651	41	39.14		41	402.155	41	31.64		41	694.833	41	43.4		41	435.389	41	41.4
42	538.586	42	41.44		42	418.483	42	37.18		42	582.831	42	39.76		42	392.634	42	34.94
43	541.804	43	35.82		43	352.448	43	35.68		43	647.075	43	37.28		43	409.669	43	34.44
44	507.71	44	36.1		44	394.051	44	37.6		44	619.796	44	34.88		44	406.221	44	38.14
45	562.601	45	35		45	332.44	45	33.54		45	675.392	45	38.12		45	479.406	45	33.08
46	554.731	46	47.46		46	411.646	46	37.94		46	653.62	46	34.84		46	462.776	46	35.34
47	492.785	47	36.34		47	352.554	47	31.46		47	668.364	47	48.8		47	457.634	47	35.6
48	505.616	48	36.9		48	393.687	48	29.56		48	689.3	48	32.26		48	485.882	48	30.32
49	576.418	49	33.4		49	439.917	49	39.36		49	709.184	49	34.88		49	480.531	49	35.24
50	568.01	50	37.4		50	411.291	50	31.94		50	526.76	50	42.74		50	439.601	50	33.26
51	524.085	51	48.12		51	384.642	51	28.86		51	634.025	51	41.96		51	412.19	51	30.32
52	630.238	52	35.86		52	394.081	52	33.48		52	656.385	52	33.1		52	498.087	52	32.28
53	620.015	53	43.06		53	424.474	53	39.64		53	630.339	53	43.46		53	440.316	53	29.56
54	555.027	54	38.14		54	384.765	54	35.3		54	658.641	54	38.14		54	411.189	54	33.76
55	637.825	55	48.58		55	437.614	55	33.64		55	712.616	55	35.96		55	475.162	55	29.52
56	571.727	56	40.9		56	372.886	56	31.04		56	608.169	56	32.64		56	336.586	56	32.02
57	524.818	57	34.26		57	403.551	57	36.58		57	628.797	57	51.96		57	438.419	57	32.8
58	600.5	58	41.84		58	347.522	58	30.28		58	623.525	58	42.36		58	384.412	58	30.92
59	563.383	59	39.34		59	460.646	59	35.58		59	712.832	59	41.46		59	407.562	59	31.94
60	648.938	60	39.14		60	374.024	60	34.32		60	700.903	60	35.5		60	446.838	60	31.1
61	647.53	61	39.32		61	395.954	61	42.92		61	574.496	61	37.14		61	421.619	61	34.7
62	557.887	62	44.14		62	359.682	62	26.8		62	747.456	62	44.78		62	494.766	62	35.12
63	555.611	63	44.42		63	353.451	63	30.18		63	684.151	63	39.78		63	430.338	63	33.7
64	574.92	64	34.16		64	411.328	64	32.26		64	573.938	64	40.64		64	439.577	64	35.16
65	566.448	65	38.06		65	424.155	65	28.62		65	656.454	65	31.3		65	466.878	65	29.46
66	611.93	66	44.76		66	401.094	66	31.78		66	599.399	66	40.66		66	403.194	66	29.26
67	527.138	67	34.88		67	369.108	67	42.52		67	652.718	67	39.06		67	476.078	67	38.24
68	534.338	68	45.64		68	406.866	68	29.34		68	646.916	68	38.78		68	396.036	68	32.66
69	555.275	69	35.96		69	403.032	69	32.78		69	629.713	69	43.66		69	479.541	69	30.24
70	576.412	70	36.82		70	357.653	70	39.06		70	638.106	70	41.8		70	440.91	70	38.08
71	579.127	71	44.24		71	413.418	71	31.42		71	627.092	71	36.04		71	467.507	71	36.04
72	562.053	72	43.98		72	391.259	72	34.04		72	655.668	72	33.16		72	428.092	72	30.42
73	625.109	73	42.76		73	375.422	73	31.5		73	590.811	73	39.36		73	394.516	73	32.74
74	566.67	74	37.96		74	382.195	74	33.8		74	605.881	74	37.28		74	482.002	74	32.56
75	558.524	75	50.96		75	438.672	75	33.14		75	599.218	75	36.98		75	447.814	75	30.74
76	517.157	76	36.94		76	463.627	76	36.52		76	713.303	76	44.04		76	431.33	76	33.64
77	602.565	77	35.02		77	402.202	77	34.6		77	625.105	77	48.48		77	419.933	77	34.96
78	587.628	78	46.8		78	338.55	78	35.74		78	701.727	78	40.16		78	445.093	78	37.66
79	539.843	79	42.26		79	401.27	79	31.94		79	651.682	79	36.8		79	418.358	79	31.88
80	545.981	80	35.8		80	501.383	80	32.06		80	668.111	80	54.2		80	464.685	80	30.96
81	574.231	81	43.96		81	361.525	81	35.2		81	662.089	81	41.66		81	438.515	81	28.16
82	549.022	82	37.7		82	373.991	82	32.64		82	553.035	82	40.54		82	423.744	82	30.38
83	460.766	83	46.64		83	451.272	83	38.4		83	636.633	83	32.64		83	424.418	83	36.86
84	590.537	84	37.46		84	386.356	84	34.54		84	578.479	84	34.4		84	449.384	84	35.22
85	550.021	85	42.12		85	396.208	85	29.48		85	598.821	85	37.62		85	378.692	85	33.56
86	521.336	86	38.98		86	437.949	86	29.54		86	659.493	86	30.06		86	399.825	86	29.38
87	525.622	87	35.42		87	426.723	87	31.38		87	685.559	87	37.42		87	405.253	87	38.06
88	530.424	88	38.06		88	430.441	88	31.82		88	636.875	88	42.6		88	446.262	88	33.92
89	650.506	89	45.64		89	456.2	89	33.32		89	643.15	89	51.02		89	361.115	89	28.5
90	553.289	90	34.72		90	457.492	90	33.02		90	602.737	90	37.1		90	460.904	90	33.98
91	513.99	91	38.3		91	342.047	91	27.54		91	645.705	91	50.16		91	419.47	91	31.18
92	558.007	92	42.78		92	408.399	92	30.04		92	619.893	92	34.02		92	415.659	92	34.9
93	613.648	93	44.92		93	415.736	93	30.12		93	656.101	93	44.02		93	468.545	93	30
94	568.573	94	46.4		94	328.452	94	34.48		94	620.523	94	32.2		94	440.151	94	32.32
95	554.185	95	40.06		95	388.371	95	34.24		95	654.201	95	40.72		95	431.591	95	31.86
96	558.414	96	41.06		96	430.993	96	39.96		96	612.233	96	41.46		96	414.453	96	30.82
97	539.497	97	46.6		97	379.497	97	35.36		97	660.458	97	39.28		97	397.108	97	30.74
98	627.227	98	40.48		98	377.762	98	30.94		98	614.51	98	47.42		98	379.819	98	38
99	585.682	99	43.28		99	394.571	99	35.8		99	617.927	99	37.38		99	415.324	99	35.92
100	600.532	100	42.02		100	374.677	100	39.76		100	647.873	100	35.5		100	435.584	100	33.22
		101	40.68				101	29.14				101	51.1				101	30.9
		102	41.64				102	37.24				102	33.34				102	29.62
		103	37.04				103	31.94				103	43.2				103	32.34
		104	40.24				104	30.72				104	32.72				104	31.1
		105	56.42				105	34.88				105	45.34				105	37.84
		106	42.12				106	35.78				106	38.9				106	34.42
		107	42.18				107	29.64				107	36.12				107	33.1
		108	38.64				108	33.66				108	48.38				108	32.3
		109	54.42				109	33.2				109	34.62				109	34.04
		110	46.54				110	30.4				110	35.26				110	36.98
		111	50.16				111	38.88				111	53.72				111	34.92
		112	40.14				112	38.54				112	36.74				112	29.12
		113	39.22				113	34.48				113	39.02				113	42.74
		114	35.98				114	38.78				114	43.08				114	29.62
		115	42.82				115	31.7				115	38.44				115	36.96
		116	44.5				116	34.28				116	33.98				116	34.66
		117	41.26				117	33.72				117	40.56				117	33.12
		118	39.66				118	30.4				118	43.18				118	31.4
		119	35.4				119	31.42				119	38.46				119	34
		120	40.26				120	36.46				120	35.9				120	30.68
		121	38.04				121	31.66				121	54.34				121	28.82
		122	42.22				122	35				122	41.9				122	30.14
		123	36.7				123	34.4				123	42.32				123	30.02
		124	44.58				124	33.2				124	37.2				124	30.78
		125	42.14				125	33.6				125	40.36				125	33.88
		126	41.68				126	32.76				126	43.86				126	30.56
		127	40.8				127	34.3				127	36.34				127	35.1
		128	34.98				128	36.52				128	41.84				128	32.36
		129	40.6				129	27.1				129	41.02				129	29.64
		130	42.48				130	32.7				130	37.22				130	36.56
		131	38.8				131	27.98				131	43.06				131	30.54
		132	38.46				132	36.72				132	33.08				132	36.14
		133	39.04				133	36.66				133	42.82				133	30.26
		134	35.82				134	34.86				134	39.14				134	34.56
		135	41.9				135	32.12				135	39.08				135	34.5
		136	34.46				136	39.6				136	45.8				136	31.72
		137	38.68				137	36.1				137	51.8				137	35.54
		138	41.16				138	33.58				138	49.4				138	35.5
		139	43.8				139	48.54				139	39.06				139	30.8
		140	33.56				140	34.28				140	38.68				140	32.72
		141	47.38				141	40.04				141	32.74				141	37.78
		142	43.02				142	33.4				142	45.28				142	31.12
		143	36.96				143	28.56				143	41.54				143	32.58
		144	58.46				144	35				144	37.56				144	35.28
		145	45				145	32.72				145	33.7				145	36.54
		146	42.64				146	28.5				146	32.68				146	43.14
		147	39.68				147	40.06				147	53.54				147	35.26
		148	37.48				148	34.56				148	50.1				148	36.02
		149	47.4				149	37.6				149	37.92				149	34.32
		150	37.7				150	30.7				150	33.52				150	31.62
		151	39.12				151	37.92				151	39.5				151	33.12
		152	40.66				152	33.04				152	34.94				152	34.66
		153	52.82				153	28.56				153	31.1				153	29.32
		154	39.68				154	36.72				154	38.32				154	30.4
		155	41.58				155	32.5				155	42.66				155	33.22
		156	41.34				156	31.54				156	31.7				156	31.46
		157	32.38				157	35.14				157	52.42				157	32.24
		158	39.48				158	30.96				158	47.54				158	35.66
		159	42.62				159	29.92				159	37.32				159	29.16
		160	41.56				160	32.62				160	43.06				160	30.7
		161	45.5				161	36.62				161	37.64				161	37.58
		162	51.66				162	36.18				162	53.78				162	36.96
		163	39.78				163	32.06				163	41.02				163	38.06
		164	35.54				164	31.92				164	36.14				164	36.66
		165	39.66				165	35.3				165	45.08				165	33.22
		166	37.36				166	32.56				166	35.34				166	30.38
		167	42.32				167	31.74				167	46.04				167	36.38
		168	42.36				168	29.24				168	32.26				168	31.18
		169	41.92				169	32.28				169	41.24				169	37.92
		170	56.52				170	37.82				170	34.12				170	29.6
		171	41.72				171	31.96				171	33.28				171	32.58
		172	47.18				172	39.58				172	53.32				172	33
		173	45.9				173	32.38				173	39.82				173	32.54
		174	38.38				174	31.28				174	40.98				174	33.32
		175	36.56				175	30.56				175	43.46				175	32.1
		176	40.4				176	32.02				176	39.16				176	32.78
		177	32.52				177	28.94				177	35.66				177	28.46
		178	43.48				178	31.62				178	51.34				178	31.56
		179	43.92				179	32.58				179	46.32				179	35.36
		180	44.08				180	35.24				180	38				180	36.74
		181	52				181	31.64				181	38				181	30.88
		182	40.2				182	32.58				182	44.7				182	32.08
		183	47.02				183	34.18				183	44.36				183	38.1
		184	39.24				184	28.48				184	35.1				184	33.96
		185	34.9				185	29.9				185	41.42				185	33.9
		186	42.5				186	29.88				186	32.78				186	34.86
		187	44.46				187	30.38				187	46.56				187	29.4
		188	42.26				188	31.5				188	49.1				188	35.2
		189	41				189	33.44				189	31.96				189	34.3
		190	40.08				190	33.18				190	42				190	30.76
		191	37.1				191	29.02				191	42				191	31.64
		192	43.46				192	30.96				192	47.9				192	38.18
		193	50.16				193	28.16				193	35.9				193	36.44
		194	46.68				194	34.18				194	39.22				194	37.7
		195	41.5				195	33.32				195	38.2				195	28.86
		196	40.5				196	34.18				196	47.74				196	30.64
		197	37.06				197	35.62				197	40.8				197	31.44
		198	54.94				198	30.54				198	46.78				198	35.92
		199	47.92				199	31.66				199	41.94				199	38.72
		200	38.26				200	31.02				200	41.9				200	32.72
		201	44.98				201	30.74				201	42.56				201	35.54
		202	42.24				202	36.32				202	47.36				202	39.76
		203	35.28				203	28.68				203	30.52				203	33.3
		204	36.64				204	36.18				204	30.94				204	37.34
		205	38.64				205	32.02				205	38.74				205	35.52
		206	44.04				206	37.14				206	45.46				206	32.36
		207	45.58				207	30				207	40.42				207	32.52
		208	40.42				208	35.12				208	42.52				208	32.68
		209	32.7				209	30.14				209	43.24				209	31.98
		210	39.64				210	32.06				210	40.2				210	34.32
		211	50				211	31.78				211	36.28				211	32.42
		212	50.84				212	32.08				212	33.28				212	31.3
		213	44.44				213	36				213	44.4				213	31.56
		214	38.4				214	38.06				214	50				214	30.26
		215	47.6				215	34.18				215	43.96				215	29.52
		216	41.72				216	31.06				216	39.12				216	30.68
		217	39.54				217	36.28				217	36.46				217	32.66
		218	42.42				218	34.78				218	54.26				218	28.38
		219	49.2				219	33.7				219	38.46				219	34.04
		220	41.4				220	34.56				220	41.02				220	34.48
		221	49.74				221	34.98				221	35.38				221	31.68
		222	53.48				222	39.86				222	40				222	29.56
		223	36.02				223	39.2				223	43.88				223	35.7
		224	50.12				224	35.28				224	35.46				224	31.7
		225	47.92				225	35.66				225	35.58				225	34.26
		226	33.88				226	29.88				226	46.9				226	33.36
		227	45.24				227	30.58				227	37.36				227	35.26
		228	40.52				228	31.98				228	43.98				228	36.98
		229	43.52				229	30.62				229	46.74				229	35.62
		230	41.06				230	31.84				230	39.4				230	33.54
		231	38.12				231	29.54				231	44.64				231	33.06
		232	44.76				232	34.3				232	37.42				232	30.8
		233	42.72				233	32.96				233	38.8				233	31.84
		234	37.32				234	36.82				234	44.52				234	31.62
		235	43.76				235	38.48				235	38.52				235	30.96
		236	38.16				236	37.74				236	49.44				236	30.94
		237	45.12				237	34.46				237	33.62				237	32.74
		238	37.84				238	31.4				238	51.1				238	31.26
		239	45.74				239	32.8				239	39.38				239	33.86
		240	45.72				240	39.06				240	42.58				240	33.86
		241	41.12				241	32.14				241	33.44				241	31.98
		242	47.92				242	32.72				242	45.34				242	33.66
		243	45.6				243	28.08				243	49.24				243	29.4
		244	37.22				244	36.04				244	47.5				244	30.78
		245	41.8				245	32.28				245	44.28				245	32.38
		246	43.38				246	39.3				246	37.78				246	31.62
		247	46.78				247	35.46				247	40.66				247	34.58
		248	38.62				248	30.66				248	46.32				248	36.42
		249	46.74				249	34.98				249	36.74				249	32
		250	39.74				250	29.66				250	36.76				250	31.66
		251	38.82				251	34.36				251	32.26				251	31.48
		252	32.28				252	30.14				252	43.72				252	31.36
		253	42.66				253	33.78				253	40.46				253	30.2
		254	30.92				254	34.64				254	42.14				254	29.7
		255	55.14				255	33.16				255	33.36				255	31.78
		256	39.46				256	32.72				256	42.64				256	30.76
		257	38.32				257	34.24				257	41.16				257	33.16
		258	38.7				258	30.18				258	44.34				258	38.34
		259	47.32				259	29.78				259	43				259	32.02
		260	41.02				260	30.56				260	41.48				260	33.34
		261	45.5				261	37.18				261	44.76				261	32.44
		262	34.86				262	29.92				262	28.02				262	34.38
		263	35.12				263	40.74				263	36.38				263	32.28
		264	48.1				264	41.44				264	37.3				264	32.26
		265	48				265	30.72				265	41.46				265	31
		266	43.32				266	32.42				266	45.02				266	32.06
		267	38.14				267	36.78				267	40.18				267	31.26
		268	41.92				268	32.16				268	38.2				268	31.56
		269	43.8				269	34				269	39.3				269	29.52
		270	44.26				270	32.5				270	37.26				270	33.64
		271	42.18				271	32.08				271	47.88				271	36.82
		272	42.88				272	31.9				272	40.82				272	35.98
		273	36.38				273	28.86				273	33.34				273	28.24
		274	38.72				274	26.48				274	46.2				274	37.68
		275	51.36				275	34.12				275	40.34				275	32.94
		276	44.18				276	33.54				276	43.78				276	31.4
		277	46.46				277	34.18				277	44.88				277	38.5
		278	35.74				278	38.88				278	44.6				278	33.26
		279	39.98				279	32.12				279	39.18				279	32.8
		280	41.6				280	32				280	41.48				280	35.04
		281	39.6				281	29.1				281	39.52				281	32.98
		282	48.7				282	39.18				282	39.32				282	30.98
		283	35.84				283	33.58				283	41.94				283	28.46
		284	36.78				284	39.4				284	50.4				284	28.24
		285	51.34				285	30.68				285	38.28				285	33.72
		286	53.54				286	36.54				286	38.18				286	32.94
		287	43.68				287	33.5				287	40.76				287	39.2
		288	41.6				288	34.76				288	47.84				288	33.78
		289	50.1				289	33.24				289	38.72				289	33.82
		290	43.34				290	39.92				290	36.12				290	33.1
		291	47.6				291	31.42				291	38.36				291	32.22
		292	37.96				292	29.78				292	41.2				292	33.16
		293	48.48				293	31.82				293	46.82				293	36.04
		294	43.2				294	32.32				294	36.34				294	35.26
		295	34.86				295	33.88				295	42.9				295	30.02
		296	48.98				296	33.5				296	41.5				296	34.08
		297	44.8				297	31.56				297	51.12				297	32.26
		298	39.06				298	37.36				298	38.3				298	31.54
		299	42.3				299	35.14				299	45.38				299	35.1
		300	48.22				300	29.46				300	38.88				300	38.76
		301	39.28				301	37.8				301	40.4				301	37.66
		302	42.96				302	32.7				302	48.24				302	35.26
		303	33.34				303	33.66				303	46				303	32.82
		304	38.16				304	32.72				304	37.82				304	35.52
		305	40.18				305	32.54				305	36				305	33.88
		306	42.28				306	33.62				306	48.28				306	27.24
		307	45.8				307	30.72				307	39.82				307	33.28
		308	39.22				308	30.68				308	35.26				308	29.02
		309	39.72				309	31.16				309	40				309	33.34
		310	38.22				310	40.18				310	54.26				310	35.86
		311	45.32				311	32.56				311	45.1				311	38.26
		312	39.16				312	31.34				312	38.48				312	32.54
		313	44.8				313	36.86				313	38.92				313	29.52
		314	46.34				314	30.18				314	35.9				314	30.92
		315	34				315	37.02				315	45.26				315	30.98
		316	36.58				316	39.66				316	48.04				316	31.08
		317	39.26				317	37.58				317	55.04				317	33.24
		318	37.9				318	29.68				318	40.1				318	31.26
		319	37.3				319	30.16				319	46.94				319	31.9
		320	45				320	31.88				320	33.94				320	29
		321	49.6				321	31.2				321	29.36				321	30.46
		322	45.58				322	36.46				322	35.34				322	30.54
		323	37.74				323	34.62				323	41.12				323	29.48
		324	44.58				324	29.74				324	49.74				324	32.18
		325	47.78				325	33.92				325	44.7				325	30.98
		326	42.52				326	30.4				326	36.26				326	33.66
		327	34.56				327	30.62				327	37.06				327	33.58
		328	46.76				328	33.58				328	41.58				328	32.22
		329	50.26				329	37.54				329	38.04				329	32.92
		330	44.76				330	32.46				330	45.78				330	30.26
		331	40.02				331	37.5				331	38.98				331	32.3
		332	46.34				332	35.36				332	28.38				332	30.92
		333	41.98				333	32				333	36.42				333	29.96
		334	45.76				334	34.74				334	50.1				334	31.66
		335	45.2				335	36.28				335	50.04				335	31.58
		336	35.82				336	31.4				336	49.98				336	33.96
		337	43.06				337	36.74				337	29.88				337	28.88
		338	36.38				338	28.4				338	39.46				338	30.28
		339	43.96				339	36.74				339	42.48				339	30.9
		340	37.82				340	36.34				340	44.3				340	30.9
		341	41.1				341	30.94				341	30.2				341	32.74
		342	40.1				342	28.98				342	43.2				342	32.26
		343	41.6				343	34.98				343	36.68				343	33.8
		344	46.18				344	35.5				344	31.7				344	38.22
		345	40.62				345	32.22				345	35.94				345	33.12
		346	37.86				346	34				346	42.92				346	31.26
		347	39.52				347	36.86				347	42.1				347	38.56
		348	43.56				348	39.8				348	36.18				348	36.8
		349	40.26				349	38.9				349	46.94				349	30.46
		350	54.42				350	35.16				350	42.68				350	37.7
		351	39.84				351	35.38				351	39.4				351	28.72
		352	39.12				352	33.56				352	43.38				352	31.36
		353	52.68				353	33.7				353	42.7				353	29.62
		354	37.26				354	38.94				354	33.28				354	37.12
		355	40.66				355	30.78				355	33.14				355	40.02
		356	39.34				356	33.3				356	43.88				356	40.76
		357	41.86				357	35.12				357	28.02				357	30.32
		358	40.62				358	28.86				358	40.92				358	32.18
		359	43.24				359	30.44				359	50.38				359	39.2
		360	44.56				360	30.58				360	42				360	31.16
		361	41.22				361	31.36				361	34.28				361	32.88
		362	40.04				362	34.16				362	41.58				362	35.64
		363	42.84				363	37.46				363	44.66				363	37.48
		364	40.8				364	36.76				364	48.22				364	42.06
		365	44.22				365	35.08				365	52.26				365	33.14
		366	44.84				366	29.48				366	25.94				366	31.18
		367	53.6				367	34.64				367	39.28				367	41.46
		368	45.3				368	31.9				368	35.4				368	32.66
		369	39.8				369	30.72				369	36.84				369	33.64
		370	35.86				370	30.08				370	38.9				370	31.54
		371	50.86				371	33.66				371	36.68				371	29.9
		372	40.14				372	36.4				372	37.2				372	29.46
		373	40.28				373	26.52				373	47.14				373	29.24
		374	41.4				374	32.36				374	37.24				374	35.28
		375	42.02				375	33.88				375	45.82				375	30.98
		376	41.78				376	32.54				376	33.92				376	31.74
		377	41.78				377	39.3				377	39.96				377	28.96
		378	54.46				378	33.46				378	35.52				378	35.42
		379	41.02				379	28.88				379	38.6				379	38.3
		380	40.38				380	36.24				380	36.4				380	33.14
		381	42.06				381	34.8				381	44.72				381	30.64
		382	44.18				382	36.14				382	50.6				382	33.16
		383	39.5				383	31.4				383	44.94				383	30.48
		384	46.12				384	32.24				384	46.46				384	30.7
		385	41.58				385	35.4				385	42.62				385	33.8
		386	42.94				386	39.28				386	36.38				386	29.54
		387	56.74				387	29.28				387	40.56				387	36.84
		388	41.44				388	34.08				388	38.44				388	29.34
		389	42.72				389	31.8				389	36.34				389	31.68
		390	43.98				390	39.26				390	40.84				390	34.6
		391	32.76				391	31.7				391	48.24				391	36.24
		392	41.62				392	27.58				392	35.7				392	30.38
		393	41.8				393	28.84				393	39.52				393	33.64
		394	40.66				394	34.42				394	42				394	30.62
		395	42.56				395	34.5				395	44.64				395	31.72
		396	39.66				396	31.52				396	48.7				396	33
		397	42.1				397	38.62				397	45.2				397	37.14
		398	43.88				398	32.94				398	36.28				398	35.16
		399	41.5				399	29.4				399	37.82				399	31.8
		400	26.74				400	35.68				400	38.28				400	34.62
		401	45.34				401	31.32				401	40.34				401	34.38
		402	41.86				402	30.7				402	37.9				402	30.04
		403	46.34				403	30.3				403	48.26				403	36.48
		404	39.22				404	33.58				404	44.48				404	29.94
		405	40.38				405	32.36				405	37.42				405	30.44
		406	42.78				406	37.66				406	36.74				406	36.56
		407	41.5				407	30.42				407	29.48				407	31.42
		408	42.74				408	32.04				408	34.66				408	35.9
		409	37.24				409	32.98				409	36.98				409	33.74
		410	43.76				410	31.16				410	37.92				410	32.96
		411	47.1				411	31.46				411	38.82				411	39.58
		412	40.84				412	30.82				412	41.88				412	33.42
		413	40.74				413	29.96				413	45.9				413	32.7
		414	41.64				414	30.2				414	39.58				414	31.14
		415	39.2				415	31.4				415	38.54				415	36.6
		416	42.58				416	32.02				416	38.02				416	34.54
		417	42.98				417	33.44				417	37.4				417	33.64
		418	32.88				418	31.82				418	35.58				418	33.06
		419	42.1				419	36.32				419	41.22				419	31.14
		420	35.46				420	41.56				420	47.3				420	40.22
		421	39.74				421	33.64				421	41.96				421	39.94
		422	38.88				422	33.98				422	40.86				422	33.24
		423	36.84				423	31.78				423	40.48				423	28.24
		424	35.72				424	30.68				424	38.24				424	33.78
		425	49.58				425	35.52				425	36.68				425	30.8
		426	50.16				426	36.88				426	46.32				426	35.88
		427	43.2				427	27.98				427	38.74				427	29.84
		428	44.1				428	34.28				428	33.7				428	35.16
		429	35.62				429	30.02				429	32.3				429	37.52
		430	34.86				430	37.32				430	35.06				430	33.66
		431	49.72				431	30.54				431	39.5				431	37.02
		432	52.94				432	33.1				432	39.42				432	36.62
		433	50.08				433	31.98				433	37.56				433	44.28
		434	38.32				434	34.88				434	49.94				434	32.34
		435	39.16				435	32.78				435	36.16				435	38.26
		436	39.52				436	31.08				436	39.7				436	32.1
		437	41.6				437	31.7				437	36.08				437	32.96
		438	37.28				438	34.06				438	41.06				438	32.86
		439	42.42				439	28				439	43.16				439	40.28
		440	46.34				440	34.34				440	31.74				440	31
		441	39.08				441	31.3				441	38.3				441	29.14
		442	38.42				442	36.86				442	46.46				442	34.16
		443	48.06				443	35.86				443	42.1				443	38.62
		444	30.66				444	32.04				444	36.54				444	33.74
		445	44.7				445	31.98				445	39.02				445	34.52
		446	42.14				446	33.42				446	37.74				446	29.3
		447	37.18				447	29.16				447	51.24				447	27.94
		448	37.68				448	32.86				448	49.02				448	31.98
		449	34.7				449	33.52				449	39.28				449	30.24
		450	43.2				450	29.86				450	35.48				450	31.04
		451	43.38				451	30.92				451	38.42				451	31.96
		452	36.8				452	39				452	47.9				452	36.08
		453	36.3				453	30.14				453	50.14				453	32.4
		454	41.48				454	31.88				454	48.64				454	35.4
		455	34.94				455	36.1				455	35.52				455	35.28
		456	43.06				456	35.02				456	39.6				456	32.74
		457	46.88				457	30.36				457	35.14				457	29.32
		458	41.48				458	33.76				458	29.38				458	34.08
		459	48.88				459	34.54				459	36.5				459	28.64
		460	47.84				460	28.3				460	36.9				460	35.32
		461	40.14				461	31.86				461	42.42				461	36.86
		462	41.04				462	38.78				462	39.12				462	31.94
		463	40.12				463	35.44				463	39.34				463	32.28
		464	40.56				464	34.7				464	46.02				464	31.56
		465	40.48				465	34.56				465	45.6				465	37.14
		466	39.46				466	30.68				466	32.2				466	28.96
		467	40.08				467	32.48				467	42.62				467	32.08
		468	42.46				468	31.66				468	44.26				468	28.92
		469	39.56				469	35.72				469	44.58				469	31.38
		470	40.52				470	44.7				470	38.24				470	28.18
		471	38.18				471	39.68				471	43.14				471	33.04
		472	40.4				472	30.88				472	46.34				472	30.7
		473	36.5				473	36.5				473	39.7				473	34.24
		474	45.88				474	30.66				474	35.48				474	32.78
		475	38.32				475	33.78				475	47.24				475	40.28
		476	36.56				476	35.94				476	37.64				476	35.52
		477	39.06				477	28.04				477	35.68				477	34.42
		478	42.34				478	36.78				478	54.56				478	29.16
		479	41.9				479	39.14				479	43.88				479	37.2
		480	47.54				480	42.48				480	41.5				480	31.2
		481	39.78				481	31.36				481	53.04				481	30.44
		482	51.52				482	33.68				482	38.2				482	31.46
		483	39.24				483	28.46				483	45.56				483	30.74
		484	40.32				484	39.48				484	44.44				484	31.44
		485	43.6				485	32.34				485	38.58				485	31.36
		486	35.08				486	37.12				486	42.08				486	33.4
		487	38.36				487	32.72				487	37.2				487	31.14
		488	41				488	30.18				488	41.78				488	36.52
		489	41.6				489	35.96				489	55.16				489	34.58
		490	47.54				490	35.14				490	38.04				490	34.48
		491	31.32				491	34.6				491	36.26				491	33.18
		492	35.94				492	36.9				492	32.04				492	37.04
		493	40.74				493	35.14				493	45.72				493	31.26
		494	36.24				494	31.06				494	40.44				494	30.28
		495	37.38				495	32.34				495	44.46				495	36.18
		496	43.4				496	30.04				496	29.78				496	32.68
		497	41.56				497	32.68				497	36.52				497	32.84
		498	50.04				498	32.64				498	42.56				498	37.66
		499	40.52				499	31.88				499	45.4				499	32.72
		500	40.36				500	30.84				500	37.68				500	29.62
		501	36.94				501	30.5				501	45.36				501	33.26
		502	35.72				502	36.5				502	40.84				502	33.24
		503	46.86				503	35.24				503	40.18				503	31.22
		504	40.72				504	30.18				504	49.98				504	28.72
		505	42.8				505	35.64				505	31.54				505	32.98
		506	44.14				506	29.08				506	45.7				506	33.46
		507	54.64				507	31.68				507	45.46				507	31.3
		508	45.8				508	38.12				508	28.6				508	29.08
		509	43.04				509	28.88				509	44.88				509	30.44
		510	34.88				510	37.14				510	39.16				510	33.02
		511	32.28				511	37.42				511	41.04				511	31.6
		512	41.64				512	30.4				512	39.46				512	27.62
		513	29.6				513	35.26				513	49.3				513	31.06
		514	38.46				514	27.46				514	41.74				514	31.14
		515	38.18				515	30.08				515	45.24				515	29.74
		516	51.44				516	35.2				516	39.02				516	32.62
		517	36.82				517	32.72				517	41.2				517	33.06
		518	43.76				518	33.34				518	36.62				518	33.16
		519	38.14				519	34.42				519	39.2				519	30.74
		520	37.58				520	33.02				520	48.98				520	34
		521	39.7				521	31.88				521	44.98				521	33.86
		522	40.02				522	32.38				522	44.66				522	29
		523	40.36				523	35.46				523	46.22				523	31.04
		524	43.68				524	35.12				524	33.24				524	34.9
		525	47.76				525	31.04				525	36.92				525	37.88
		526	45.82				526	34.44				526	39.3				526	30.7
		527	37.26				527	30.28				527	29.7				527	34.92
		528	40.56				528	31.98				528	43.78				528	30.22
		529	44.04				529	33.98				529	34.06				529	34.36
		530	35.5				530	34.4				530	41.38				530	32.58
		531	45.18				531	29.96				531	40.6				531	34.52
		532	46				532	31.88				532	42.24				532	33.7
		533	40.8				533	30.52				533	44.92				533	37.72
		534	38.94				534	28.48				534	38.46				534	33.86
		535	43.84				535	33.96				535	40.28				535	33.22
		536	39.78				536	30.12				536	41.22				536	30.92
		537	47.7				537	31.6				537	42.84				537	32.78
		538	39.72				538	33.96				538	40.4				538	37.06
		539	36.6				539	31.96				539	45.66				539	30.44
		540	38.04				540	28.98				540	40.76				540	31.84
		541	47.88				541	43.3				541	42.76				541	35.2
		542	38.98				542	39.12				542	26.64				542	31.7
		543	42.82				543	33.04				543	45.52				543	32.54
		544	37.44				544	36.52				544	33.3				544	32.9
		545	39.98				545	38.22				545	41.02				545	31.12
		546	43.34				546	28.86				546	35.3				546	40.42
		547	36.96				547	38.22				547	37.16				547	31.86
		548	48.6				548	31.42				548	43.16				548	32.04
		549	41.5				549	33.48				549	47.24				549	33.88
		550	40.38				550	31.58				550	33.1				550	31.48
		551	42.62				551	40.36				551	35.22				551	35.22
		552	37.54				552	29.06				552	35.08				552	31.92
		553	40.08				553	30.58				553	37.36				553	33.96
		554	40.86				554	32.48				554	38.42				554	32.7
		555	38.26				555	34.12				555	44.34				555	32.64
		556	44.5				556	30.66				556	36				556	34.8
		557	45.28				557	42.4				557	37.46				557	37.42
		558	38.22				558	31.76				558	38.78				558	30.8
		559	38.88				559	35.4				559	56				559	35.14
		560	41.14				560	31.4				560	42.74				560	27.7
		561	44.74				561	31.42				561	38.2				561	33.92
		562	43.98				562	37.12				562	38.8				562	33.36
		563	38.84				563	35.3				563	38.46				563	35.52
		564	47.34				564	44.08				564	54.18				564	35.12
		565	40.46				565	32.82				565	36.92				565	31.98
		566	41.62				566	29.6				566	41.22				566	36.78
		567	38.62				567	42.58				567	40.24				567	28.24
		568	42.46				568	34.44				568	38.34				568	29.48
		569	42.66				569	31.68				569	40.1				569	32.08
		570	45.2				570	31.72				570	42.98				570	28.98
		571	42.14				571	38.92				571	45.48				571	30.98
		572	39.76				572	42.6				572	39.3				572	34.46
		573	41.88				573	33.02				573	43.46				573	33.6
		574	42.18				574	32.86				574	53.2				574	31.6
		575	35.24				575	33.16				575	37.46				575	31.68
		576	42.72				576	32.64				576	48.82				576	32.66
		577	40.82				577	30.86				577	32.96				577	31.96
		578	41.22				578	33.62				578	44.44				578	32.84
		579	34.72				579	34.22				579	38.46				579	36.48
		580	39.52				580	40.04				580	41.1				580	35.24
		581	40.4				581	31.86				581	33.12				581	31.78
		582	46.54				582	36.98				582	49.26				582	33.9
		583	53.74				583	35.8				583	41.52				583	31.3
		584	37.64				584	31.92				584	40.24				584	33.88
		585	30.12				585	35.24				585	39.56				585	31.28
		586	39.38				586	28.56				586	37.28				586	34.4
		587	41.8				587	31.82				587	40.06				587	33.62
		588	36.56				588	32.88				588	35.36				588	30.58
		589	42.76				589	34.64				589	52.36				589	36.82
		590	37.44				590	31.34				590	31.38				590	30.94
		591	42.82				591	35.66				591	40.54				591	28.82
		592	40.16				592	41.76				592	34.68				592	32.88
		593	45.42				593	31.66				593	45.62				593	32.44
		594	38.68				594	32.52				594	41.44				594	28.24
		595	37.38				595	41.2				595	42.9				595	30.2
		596	40.9				596	36.86				596	39.76				596	29.7
		597	41.22				597	29.98				597	43.46				597	31.94
		598	44.88				598	36.74				598	39.64				598	35.88
		599	52.76				599	35.76				599	36				599	28.84
		600	44.36				600	38.54				600	36.28				600	31.88
		601	42.16				601	32.44				601	39.86				601	30.88
		602	42.42				602	29.72				602	38.66				602	32.72
		603	35.26				603	30.34				603	37.4				603	32.1
		604	41.84				604	31.74				604	42.18				604	40
		605	37.58				605	27.48				605	46.88				605	39.72
		606	38.9				606	30.86				606	46.22				606	36.34
		607	57.46				607	27				607	33.08				607	33.76
		608	41.32				608	27.88				608	43.4				608	37.52
		609	39.28				609	28.12				609	42.68				609	35.74
		610	34.58				610	34.7				610	35.52				610	31.46
		611	37.18				611	38.66				611	37.04				611	31.94
		612	37.46				612	35.02				612	40.84				612	31.92
		613	36.42				613	34.68				613	52.22				613	33.58
		614	46.44				614	30.94				614	41.5				614	36.76
		615	43.38				615	36.08				615	27.74				615	30.98
		616	38				616	36.16				616	37.52				616	35.34
		617	42.54				617	36.24				617	56.2				617	33.94
		618	40.12				618	34.66				618	43.16				618	31.6
		619	43.52				619	35.4				619	37.04				619	35.7
		620	46.4				620	29.68				620	37.26				620	33.3
		621	37.98				621	34.6				621	38.54				621	34.96
		622	39.46				622	30.44				622	34.58				622	34.74
		623	36.76				623	33.96				623	39.66				623	31.16
		624	38.22				624	35.8				624	52.28				624	27.98
		625	39.56				625	28.68				625	41.46				625	32.08
		626	45.14				626	31.96				626	40.2				626	32.3
		627	40.42				627	31.7				627	43.28				627	32.26
		628	41.42				628	32.08				628	37.18				628	32.1
		629	40.28				629	34.48				629	37.12				629	30.9
		630	36.04				630	39.98				630	36.78				630	29.98
		631	43.56				631	30.7				631	34.38				631	29.56
		632	39.5				632	32.82				632	34.28				632	33.58
		633	45.46				633	37.52				633	50.02				633	32.06
		634	33.66				634	36.08				634	37.78				634	29.32
		635	40.58				635	29.72				635	49.72				635	33.86
		636	39.92				636	43.22				636	42.06				636	33.26
		637	39.7				637	32.42				637	36.42				637	34.58
		638	39.36				638	32.16				638	41.7				638	28.5
		639	50.84				639	31.72				639	44.92				639	35.74
		640	37.7				640	35.28				640	41.54				640	33.22
		641	35.62				641	31.5				641	42.46				641	28.02
		642	41.48				642	33.58				642	45.44				642	28.36
		643	36.14				643	34.94				643	44.54				643	31.34
		644	60.06				644	39.26				644	34.86				644	37.16
		645	53				645	38.26				645	41.88				645	32.9
		646	38.82				646	37.72				646	35.36				646	29.72
		647	43.06				647	29.98				647	51.74				647	33.62
		648	35				648	31.5				648	38.16				648	36.38
		649	37.64				649	33.2				649	34.44				649	31.54
		650	41.34				650	35.9				650	41.02				650	31.14
		651	42.48				651	30.06				651	41.3				651	31.64
		652	43.74				652	31.28				652	40.16				652	30.78
		653	40.78				653	32.04				653	36.26				653	35.8
		654	40.44				654	40.38				654	49.56				654	34.26
		655	49.6				655	33.4				655	35.48				655	38.66
		656	42.82				656	32.9				656	41.06				656	30.7
		657	38.44				657	37.66				657	38.6				657	34.12
		658	35.24				658	40.02				658	31.26				658	34.56
		659	40.62				659	36.68				659	42.18				659	32.84
		660	39.22				660	34.12				660	37.16				660	30
		661	38.38				661	34.98				661	37.78				661	33.34
		662	34.76				662	36.4				662	41.26				662	34
		663	45.74				663	35.16				663	40.86				663	31.7
		664	38.66				664	41.36				664	41.98				664	30.88
		665	45.02				665	33.72				665	35.74				665	28.18
		666	48.02				666	29.14				666	46.06				666	33.08
		667	43.08				667	32.62				667	38.28				667	32.92
		668	55.5				668	38.58				668	37.32				668	32.22
		669	44.32				669	37.06				669	35.54				669	28.1
		670	43.76				670	39.08				670	37.74				670	36.14
		671	38.3				671	36.98				671	33.46				671	33.52
		672	41.88				672	35.5				672	41.92				672	31.28
		673	40.46				673	40.14				673	39.26				673	32.76
		674	38.1				674	42.52				674	48				674	31.02
		675	50.14				675	31.26				675	38.08				675	31.52
		676	42.96				676	34.9				676	33.22				676	31.52
		677	40.06				677	31.56				677	52.2				677	33.06
		678	57.18				678	37.94				678	53.22				678	36.2
		679	36.56				679	31.52				679	46.6				679	32
		680	40.6				680	38.98				680	39.78				680	30.72
		681	44.58				681	33.7				681	44.18				681	41.64
		682	40.38				682	30.3				682	34.2				682	33.28
		683	38.14				683	41.08				683	35.62				683	34.54
		684	34.88				684	35.72				684	38.02				684	32.76
		685	41.5				685	29.56				685	39.7				685	31.4
		686	39.18				686	33.04				686	42.68				686	30.3
		687	45.98				687	29.58				687	27.34				687	32.42
		688	46.88				688	29.42				688	44.46				688	32.94
		689	42.46				689	38.74				689	44.46				689	30.18
		690	38.92				690	37.86				690	43.68				690	30.84
		691	38.82				691	31.28				691	35.46				691	33.66
		692	56.9				692	28.68				692	38.48				692	33.42
		693	37.3				693	28.26				693	37.16				693	30.08
		694	38.4				694	33.66				694	36.78				694	34.44
		695	42.04				695	30.68				695	41.2				695	35.88
		696	42.14				696	32.58				696	39.38				696	31.04
		697	39.38				697	32.84				697	45.22				697	29.88
		698	41.12				698	37.44				698	46.5				698	31.42
		699	52.68				699	40.82				699	45.74				699	32.16
		700	44.2				700	34				700	48.68				700	28.46
		701	56.86				701	34.36				701	35.14				701	27.96
		702	49.92				702	40.24				702	40.08				702	38.22
		703	42.08				703	31.42				703	37.1				703	40.28
		704	50.76				704	30.66				704	37.26				704	31.2
		705	41.08				705	34				705	31.2				705	31.64
		706	42.58				706	31.3				706	45.78				706	28.5
		707	38.72				707	30.28				707	46.74				707	31.7
		708	40.6				708	33.94				708	39.34				708	29.38
		709	41.34				709	27.72				709	42.84				709	30.62
		710	48.38				710	33.6				710	40.88				710	37.58
		711	44.62				711	34.96				711	35.28				711	31.7
		712	41.1				712	35.06				712	51.18				712	30.08
		713	41.7				713	31.7				713	38.04				713	36.06
		714	39.86				714	35.92				714	40.86				714	35.64
		715	36.74				715	33.72				715	41.18				715	31.84
		716	36.4				716	31.58				716	39.56				716	36.8
		717	42.78				717	29.42				717	34.4				717	36.6
		718	33.04				718	32.92				718	40.62				718	32.4
		719	37.22				719	30.64				719	49.98				719	30.1
		720	45.96				720	28.2				720	36.84				720	30.82
		721	42.9				721	42.42				721	40.14				721	32.6
		722	38.42				722	31.32				722	50.84				722	39
		723	38.56				723	38.7				723	42.24				723	37.76
		724	49.98				724	28.1				724	44.2				724	38.14
		725	51.5				725	39.52				725	41.54				725	35.72
		726	38.42				726	33.82				726	49.32				726	30.38
		727	43.52				727	35.16				727	41.18				727	30.54
		728	47.1				728	36.28				728	38.46				728	31.44
		729	35.74				729	36.76				729	32.14				729	32.9
		730	41.6				730	33.04				730	35.74				730	32.2
		731	44.32				731	31.48				731	43.4				731	28.5
		732	38.8				732	31.46				732	57.6				732	35.42
		733	46.9				733	31.46				733	33.42				733	30.94
		734	40.96				734	28.58				734	34.18				734	42.58
		735	45.34				735	38.9				735	42.1				735	36.9
		736	37.86				736	33.8				736	36.7				736	35.08
		737	41.14				737	39.82				737	46.72				737	32.16
		738	41.88				738	34.62				738	50.36				738	37.12
		739	41.5				739	32.94				739	34.92				739	35.58
		740	39.22				740	36.34				740	39.68				740	31
		741	34.38				741	35.94				741	34.16				741	34.7
		742	39.26				742	32.28				742	37.82				742	33.38
		743	35.44				743	40.64				743	29.14				743	28.74
		744	40.66				744	38.34				744	46.86				744	33.2
		745	39.34				745	37.84				745	49.24				745	30.58
		746	37.46				746	43				746	46.08				746	31.28
		747	47.3				747	30.36				747	37.26				747	35
		748	40.14				748	35.28				748	37.96				748	29.16
		749	36.06				749	34.36				749	34.6				749	33.16
		750	37.74				750	37.16				750	49.08				750	33.56
		751	41.64				751	43.38				751	44.44				751	33.74
		752	35.68				752	29.44				752	38.38				752	29.26
		753	38.2				753	37.82				753	29.64				753	37.34
		754	32.98				754	39.14				754	32.4				754	34.5
		755	43.44				755	35				755	49.88				755	38.78
		756	43.26				756	36.94				756	36.86				756	32.06
		757	44.74				757	31.4				757	48.64				757	31.86
		758	42.32				758	34.02				758	56.58				758	33.56
		759	46.52				759	34.12				759	40.18				759	31.78
		760	44.22				760	30.86				760	51				760	35.84
		761	42.32				761	42.72				761	50.48				761	35.48
		762	39.08				762	39.9				762	38.9				762	30.34
		763	45.7				763	32.16				763	36.66				763	31.18
		764	38.82				764	43.32				764	31.3				764	31.04
		765	46.1				765	29				765	42.8				765	29.4
		766	42.22				766	31.98				766	34.08				766	35
		767	43.64				767	36.62				767	45.54				767	31.02
		768	42.16				768	30.6				768	38.56				768	32.3
		769	38.7				769	29.14				769	39.64				769	38.28
		770	43.68				770	34.04				770	44.22				770	35.2
		771	37.92				771	35.24				771	38.9				771	32.18
		772	44.02				772	35.7				772	37.32				772	30.22
		773	42.68				773	31.88				773	35.38				773	30.32
		774	37.62				774	30.54				774	50.58				774	32.16
		775	46.3				775	36.24				775	44.26				775	31.18
		776	29.66				776	31.02				776	42.08				776	31.78
		777	39.66				777	33.62				777	36.68				777	33.56
		778	42.58				778	28.8				778	49.98				778	34.94
		779	35.92				779	30.2				779	36.38				779	34.26
		780	41.88				780	31.54				780	36.24				780	35.42
		781	39.72				781	35.72				781	49.56				781	34.62
		782	34.66				782	29.46				782	35.7				782	32.02
		783	41.06				783	40.72				783	41.34				783	35.48
		784	35.3				784	29.58				784	32.92				784	29.92
		785	37.9				785	36.22				785	37.04				785	33.08
		786	47.92				786	31.04				786	37.3				786	35.08
		787	37.34				787	36.2				787	36.44				787	29.52
		788	42.7				788	30.1				788	36.5				788	31.26
		789	41.38				789	35.08				789	34.28				789	32.08
		790	49.4				790	31.48				790	40.72				790	32.56
		791	49.6				791	30.74				791	38.6				791	29.64
		792	38.68				792	32.02				792	36.96				792	29.32
		793	44.74				793	32.68				793	35.48				793	38.26
		794	43				794	40.32				794	35.92				794	33.44
		795	39.22				795	31.22				795	56				795	30.1
		796	45.48				796	30.46				796	35.68				796	33.52
		797	38.64				797	31.46				797	50.2				797	29.54
		798	43.04				798	31.16				798	42.24				798	31.6
		799	33.86				799	29.54				799	42.86				799	29.52
		800	43.82				800	33.88				800	37.16				800	35.84
		801	49.36				801	33.92				801	33.22				801	32.82
		802	40.32				802	36.56				802	43.74				802	30.98
		803	47.18				803	37.78				803	29.68				803	33.52
		804	42.04				804	37.46				804	35.1				804	30.68
		805	43.86				805	38.9				805	40.74				805	32.5
		806	43.76				806	38.5				806	48.78				806	37.7
		807	34.2				807	34.5				807	38.72				807	31.02
		808	46.44				808	36.96				808	54.24				808	33.4
		809	31.1				809	32.94				809	34.9				809	34.52
		810	49.06				810	35.22				810	42.92				810	36.8
		811	52.82				811	27.78				811	40.92				811	28.12
		812	47.3				812	30.14				812	25.24				812	36.3
		813	33.98				813	34.12				813	37.7				813	41.16
		814	40.52				814	31.76				814	42.32				814	29.96
		815	36.26				815	32.7				815	35.86				815	33.82
		816	32.22				816	38.12				816	42.22				816	33.2
		817	40.64				817	31.54				817	41.88				817	34.54
		818	40.58				818	31.16				818	40.94				818	31.74
		819	41.92				819	39.9				819	47.7				819	31.76
		820	53.54				820	30.14				820	38.88				820	37.76
		821	37.52				821	34.38				821	48.9				821	31.94
		822	40.04				822	33.46				822	35.3				822	35.04
		823	40				823	33.36				823	36.38				823	29.24
		824	45.16				824	32.98				824	38.36				824	31.14
		825	31.32				825	36.32				825	43.32				825	39.18
		826	36.24				826	33.1				826	42.4				826	42.72
		827	41.84				827	38.64				827	29.36				827	35.1
		828	45.68				828	36.04				828	46.56				828	30.66
		829	41.44				829	30.26				829	45.78				829	34.12
		830	38.66				830	29.86				830	33.32				830	32.34
		831	31.82				831	31				831	38.84				831	33.86
		832	38.24				832	33.86				832	35.04				832	34
		833	51.1				833	33.92				833	34.76				833	34.38
		834	45.84				834	38.52				834	39.08				834	30.86
		835	40.28				835	31.92				835	34.12				835	35.58
		836	35.42				836	32.26				836	37.64				836	31.82
		837	49.76				837	31.26				837	31.6				837	34.2
		838	42.76				838	42.82				838	56.16				838	32.54
		839	33.9				839	32.16				839	31.54				839	33.74
		840	34.42				840	34.2				840	37.38				840	30.76
		841	37.86				841	38.72				841	31.02				841	38.18
		842	44.5				842	31.6				842	33.44				842	32.6
		843	41.24				843	32.24				843	46.2				843	38.96
		844	43.74				844	30.98				844	41.8				844	36.12
		845	34.24				845	35.22				845	48.2				845	35.92
		846	43.62				846	47.14				846	46.66				846	33.56
		847	44.9				847	31.48				847	36.88				847	28.88
		848	37.84				848	33.3				848	44.42				848	40.24
		849	40.38				849	30.54				849	42.66				849	30.9
		850	47.52				850	34.36				850	51.04				850	36.74
		851	51.12				851	34.28				851	45.94				851	36.32
		852	40.5				852	28.7				852	36.58				852	38.42
		853	40.8				853	33.9				853	40.44				853	36.58
		854	55.82				854	34.14				854	51.24				854	30.34
		855	47.96				855	37.76				855	34.3				855	29.64
		856	46.36				856	34.02				856	43.34				856	34.88
		857	47.9				857	33.62				857	44.34				857	29.94
		858	33.18				858	33.8				858	50.58				858	33.4
		859	44.58				859	30.84				859	44.76				859	34.76
		860	42.7				860	35.16				860	34.68				860	31.3
		861	35.34				861	28.34				861	52.98				861	39.04
		862	38.74				862	28.52				862	35				862	29.34
		863	39.56				863	30.56				863	37.82				863	34.28
		864	41.7				864	39.34				864	48.26				864	31.88
		865	38.8				865	29				865	37.5				865	30.96
		866	41.06				866	36.42				866	40.56				866	32.02
		867	39.36				867	36.48				867	54.68				867	29.62
		868	33.48				868	33.68				868	51				868	35.34
		869	36.98				869	34.82				869	42.68				869	31.28
		870	39.5				870	29.12				870	27.12				870	34.9
		871	35.02				871	29.52				871	40.88				871	33.12
		872	48.68				872	31.82				872	49.02				872	31.2
		873	38.86				873	31.3				873	43.22				873	33.58
		874	35.48				874	40.82				874	39.5				874	30.94
		875	44.14				875	29.26				875	52.82				875	32.74
		876	36.32				876	32.14				876	37.5				876	34.96
		877	46.32				877	29.14				877	49.7				877	34.68
		878	47.58				878	33.9				878	36.04				878	33.46
		879	39.38				879	38.74				879	39.54				879	31.5
		880	39.4				880	33.92				880	45.48				880	33.04
		881	40.04				881	29.66				881	49.76				881	32.28
		882	34.58				882	30.84				882	36.62				882	33.84
		883	40.84				883	30.96				883	39.62				883	31.66
		884	34.1				884	32.92				884	33.98				884	33.04
		885	39.26				885	34.5				885	28.66				885	29
		886	41.38				886	33.68				886	42.84				886	35.76
		887	46.02				887	33.2				887	45.26				887	30.64
		888	37.92				888	35.24				888	43.02				888	32.9
		889	43.68				889	32.56				889	43.74				889	26.76
		890	51.64				890	36.3				890	39.7				890	30.6
		891	40.42				891	34.62				891	39.04				891	33.4
		892	41.68				892	36.04				892	40.36				892	28.58
		893	40.16				893	28.28				893	42.02				893	33.3
		894	42.7				894	27				894	47.74				894	36.76
		895	43.18				895	32.22				895	35.78				895	37.12
		896	41.4				896	30.02				896	33.16				896	30.88
		897	47.86				897	29.66				897	43.54				897	30.24
		898	44.24				898	33.92				898	29.38				898	34.28
		899	42.9				899	33.76				899	34.86				899	33.18
		900	36.86				900	30.26				900	40.46				900	35.88
		901	35.24				901	34.72				901	39.24				901	32.06
		902	41				902	31.68				902	43.72				902	31.38
		903	37.06				903	30.6				903	40.58				903	29.9
		904	39.86				904	31.28				904	31.02				904	33.38
		905	36.72				905	34.2				905	40.96				905	33.58
		906	34.72				906	29.28				906	39.72				906	32
		907	37.74				907	31.14				907	28.9				907	29.74
		908	36.82				908	36.76				908	46.48				908	34.66
		909	45.58				909	30.22				909	42.74				909	30.78
		910	40.66				910	33.2				910	32.08				910	30.66
		911	48.5				911	32.64				911	39.04				911	36.2
		912	41.6				912	34.48				912	39.22				912	29.66
		913	49.16				913	31.98				913	45.34				913	31.64
		914	43.02				914	32.46				914	32.32				914	32.62
		915	44.64				915	31.26				915	39.86				915	33.02
		916	41.56				916	34.36				916	44.96				916	30.56
		917	37.8				917	38.26				917	39.2				917	33
		918	40.04				918	35.18				918	50.06				918	33.94
		919	37.58				919	34.78				919	40.76				919	42.16
		920	47.82				920	32.04				920	38.4				920	30.34
		921	45.98				921	31.7				921	36.44				921	30.44
		922	41.64				922	33.66				922	48.38				922	32.04
		923	42.86				923	30.18				923	33.64				923	29.98
		924	43.2				924	32.98				924	40.26				924	29.18
		925	30.7				925	33				925	30.62				925	28.58
		926	48.38				926	31.1				926	43.56				926	31.64
		927	38.96				927	34.06				927	44.38				927	37.1
		928	38.72				928	37.1				928	48.04				928	32.18
		929	38.34				929	29.84				929	33.64				929	30.62
		930	40.5				930	32.52				930	42.8				930	34.94
		931	38.6				931	36.94				931	42.7				931	44.5
		932	40.26				932	37.58				932	30.1				932	30.52
		933	48.38				933	31.72				933	41.44				933	34.4
		934	51.74				934	33.64				934	37.44				934	31.86
		935	43.34				935	33.7				935	47.46				935	37.98
		936	39.24				936	42.88				936	30.18				936	36.4
		937	50.74				937	27.76				937	44.58				937	35.16
		938	28.92				938	27.72				938	37.5				938	33.12
		939	43.54				939	31.28				939	39.4				939	34.94
		940	37.78				940	33.06				940	42.94				940	30.98
		941	39.88				941	39.84				941	52.92				941	32.42
		942	35.36				942	28.98				942	41.14				942	33.04
		943	46.76				943	37.02				943	25.94				943	32.4
		944	44.42				944	28.92				944	40.02				944	33.64
		945	39.3				945	35.64				945	45.5				945	33.8
		946	51.44				946	30.2				946	37.32				946	38.44
		947	35.62				947	34.26				947	39.7				947	30.68
		948	46.18				948	29.74				948	40.08				948	34.16
		949	38.88				949	35.76				949	38.38				949	35.12
		950	45.52				950	32.94				950	45.78				950	31.94
		951	47.16				951	38.84				951	27.46				951	30.96
		952	49.88				952	32.46				952	38.24				952	36.98
		953	36.38				953	35.76				953	38.68				953	32.1
		954	37.26				954	33.3				954	37.74				954	31
		955	42.36				955	37				955	40.38				955	30.8
		956	41.96				956	33.18				956	41.04				956	33.08
		957	49				957	32.18				957	38.92				957	29.28
		958	37.16				958	29.48				958	58.76				958	30.76
		959	39.22				959	27.92				959	30.62				959	32.82
		960	45.76				960	32.44				960	38.66				960	34.06
		961	36.5				961	27.4				961	35.68				961	32.86
		962	52.1				962	33.98				962	40				962	31.58
		963	51.86				963	37.12				963	50.8				963	39.32
		964	35.88				964	28.74				964	37.86				964	34
		965	43.38				965	36.96				965	53.52				965	30.52
		966	39.32				966	33				966	31.04				966	35.06
		967	36.36				967	36.8				967	37.28				967	39.72
		968	37.28				968	34.98				968	33.92				968	30.96
		969	40.46				969	41.82				969	31.38				969	29.48
		970	37.44				970	38.92				970	41.46				970	37.3
		971	40.32				971	35.04				971	39.28				971	33.58
		972	39.52				972	31.28				972	35.58				972	32.5
		973	44.86				973	30.78				973	33.06				973	31.62
		974	42.76				974	27.6				974	34.06				974	35.62
		975	41.34				975	32.36				975	41.94				975	30.22
		976	45.58				976	29.48				976	43.24				976	33.46
		977	50.98				977	29.62				977	35.68				977	33.82
		978	50.72				978	30.08				978	38.16				978	30.36
		979	38.68				979	32.76				979	43.78				979	34.14
		980	46.04				980	32.7				980	46.76				980	32.16
		981	40.22				981	33.14				981	41.2				981	30.08
		982	43.7				982	34.18				982	45.74				982	31.14
		983	39.7				983	33.24				983	38.18				983	32.26
		984	33.84				984	33.52				984	34.62				984	35
		985	39.66				985	33.2				985	32.8				985	33.98
		986	34.12				986	39.22				986	39.4				986	30.7
		987	29.68				987	34.82				987	45.64				987	33.18
		988	44.52				988	29.52				988	35.7				988	34.14
		989	41.64				989	30.08				989	41.08				989	35.98
		990	50.36				990	35.16				990	42.56				990	31.48
		991	40.76				991	32.46				991	34.18				991	35
		992	43.2				992	28.3				992	44.34				992	33.84
		993	38.08				993	26.4				993	38.94				993	37.24
		994	44.36				994	31.9				994	41.38				994	30.38
		995	36.06				995	33.48				995	44.48				995	33.48
		996	39.34				996	38.12				996	43.32				996	32.28
		997	51.06				997	36				997	36.6				997	31.36
		998	38.36				998	31.68				998	35.2				998	30.52
		999	38.84				999	34.06				999	39.7				999	34.12
		1000	42.66				1000	40.26				1000	48.08				1000	29.16
