# Supplementary material for: Angle between DNA linker and nucleosome core particle regulates array compaction revealed by individual-particle cryo-electron tomography
Source: Nat Commun. 2024 May 23;15:4395. doi: 10.1038/s41467-024-48305-1 (PMC11116431; doi:10.1038/s41467-024-48305-1)
Supplement: Supplementary file 10 — Source Data [file 41467_2024_48305_MOESM10_ESM.zip › Source_Data/SupFig6ab_Data.xlsx]

## Sheet: SupFig. 6a,b
Type	Core ID	First DNA-histone contact point	Last DNA-histone contact point	Entry side unwrapping	Exit side unwrapping
		(bp index on DNA)	(bp index on DNA)	(bp)	(bp)
Mono-	1	209	340	-9	-7
Mono-	1	201	340	-1	-7
Mono-	1	202	346	-2	-1
Mono-	1	202	343	-2	-4
Mono-	1	201	342	-1	-5
Mono-	1	206	348	-6	1
Mono-	1	203	339	-3	-8
Mono-	1	203	341	-3	-6
Mono-	1	203	332	-3	-15
Mono-	1	207	347	-7	0
Mono-	1	196	292	4	-55
Mono-	1	205	344	-5	-3
Mono-	1	200	340	0	-7
Mono-	1	212	334	-12	-13
Mono-	1	209	340	-9	-7
Mono-	1	199	335	1	-12
Mono-	1	200	338	0	-9
Mono-	1	209	340	-9	-7
Mono-	1	214	342	-14	-5
Mono-	1	220	342	-20	-5
Mono-	1	206	337	-6	-10
Mono-	1	205	346	-5	-1
Mono-	1	208	334	-8	-13
Mono-	1	206	340	-6	-7
Mono-	1	201	336	-1	-11
Mono-	1	216	342	-16	-5
Mono-	1	203	340	-3	-7
Mono-	1	211	340	-11	-7
Mono-	1	209	350	-9	3
Mono-	1	224	352	-24	5
Mono-	1	203	327	-3	-20
Mono-	1	195	325	5	-22
Mono-	1	205	344	-5	-3
Mono-	1	199	323	1	-24
Mono-	1	202	341	-2	-6
Mono-	1	208	345	-8	-2
Mono-	1	207	329	-7	-18
Mono-	1	202	287	-2	-60
Mono-	1	205	301	-5	-46
Mono-	1	210	335	-10	-12
Mono-	1	204	342	-4	-5
Mono-	1	213	311	-13	-36
Mono-	1	213	346	-13	-1
Mono-	1	201	334	-1	-13
Mono-	1	196	330	4	-17
Mono-	1	204	340	-4	-7
Mono-	1	207	331	-7	-16
Di-	1	197	338	3	-9
Di-	2	387	521	0	-13
Di-	1	201	335	-1	-12
Di-	2	391	526	-4	-8
Di-	1	198	331	2	-16
Di-	2	395	531	-8	-3
Di-	1	205	339	-5	-8
Di-	2	394	531	-7	-3
Di-	1	205	339	-5	-8
Di-	2	388	524	-1	-10
Di-	1	204	306	-4	-41
Di-	2	398	532	-11	-2
Di-	1	203	333	-3	-14
Di-	2	384	525	3	-9
Di-	1	202	343	-2	-4
Di-	2	392	532	-5	-2
Di-	1	203	340	-3	-7
Di-	2	390	528	-3	-6
Di-	1	196	306	4	-41
Di-	2	400	535	-13	1
Di-	1	203	340	-3	-7
Di-	2	394	529	-7	-5
Di-	1	203	342	-3	-5
Di-	2	405	537	-18	3
Di-	1	200	333	0	-14
Di-	2	391	525	-4	-9
Di-	1	203	341	-3	-6
Di-	2	389	522	-2	-12
Di-	1	207	346	-7	-1
Di-	2	405	539	-18	5
Di-	1	206	340	-6	-7
Di-	2	395	532	-8	-2
Di-	1	199	341	1	-6
Di-	2	389	529	-2	-5
Di-	1	210	336	-10	-11
Di-	2	393	528	-6	-6
Di-	1	200	335	0	-12
Di-	2	391	532	-4	-2
Di-	1	206	346	-6	-1
Di-	2	392	525	-5	-9
Di-	1	200	340	0	-7
Di-	2	397	531	-10	-3
Di-	1	209	342	-9	-5
Di-	2	398	538	-11	4
Di-	1	192	296	8	-51
Di-	2	386	522	1	-12
Di-	1	209	344	-9	-3
Di-	2	391	531	-4	-3
Di-	1	196	333	4	-14
Di-	2	391	529	-4	-5
Di-	1	205	319	-5	-28
Di-	2	403	490	-16	-44
Di-	1	202	341	-2	-6
Di-	2	400	535	-13	1
Di-	1	200	339	0	-8
Di-	2	387	524	0	-10
Di-	1	208	346	-8	-1
Di-	2	403	528	-16	-6
Di-	1	204	338	-4	-9
Di-	2	391	522	-4	-12
Di-	1	201	334	-1	-13
Di-	2	394	530	-7	-4
Di-	1	205	345	-5	-2
Di-	2	393	525	-6	-9
Di-	1	199	332	1	-15
Di-	2	402	533	-15	-1
Tri-	1	198	324	2	-23
Tri-	2	395	522	-8	-12
Tri-	3	599	725	-25	4
Tri-	1	201	327	-1	-20
Tri-	2	392	510	-5	-24
Tri-	3	579	715	-5	-6
Tri-	1	204	337	-4	-10
Tri-	2	395	521	-8	-13
Tri-	3	575	710	-1	-11
Tri-	1	205	345	-5	-2
Tri-	2	398	522	-11	-12
Tri-	3	583	707	-9	-14
Tri-	1	204	340	-4	-7
Tri-	2	387	525	0	-9
Tri-	3	577	712	-3	-9
Tri-	1	198	337	2	-10
Tri-	2	392	531	-5	-3
Tri-	3	581	717	-7	-4
Tri-	1	203	341	-3	-6
Tri-	2	396	517	-9	-17
Tri-	3	580	718	-6	-3
Tri-	1	194	327	6	-20
Tri-	2	394	527	-7	-7
Tri-	3	588	720	-14	-1
Tri-	1	201	341	-1	-6
Tri-	2	393	522	-6	-12
Tri-	3	577	716	-3	-5
Tri-	1	200	335	0	-12
Tri-	2	390	528	-3	-6
Tri-	3	575	708	-1	-13
Tri-	1	204	301	-4	-46
Tri-	2	387	525	0	-9
Tri-	3	576	718	-2	-3
Tri-	1	213	346	-13	-1
Tri-	2	393	530	-6	-4
Tri-	3	589	684	-15	-37
Tri-	1	200	336	0	-11
Tri-	2	399	523	-12	-11
Tri-	3	583	717	-9	-4
Tri-	1	212	336	-12	-11
Tri-	2	413	524	-26	-10
Tri-	3	576	715	-2	-6
Tri-	1	202	336	-2	-11
Tri-	2	392	529	-5	-5
Tri-	3	581	705	-7	-16
Tri-	1	204	344	-4	-3
Tri-	2	396	523	-9	-11
Tri-	3	578	706	-4	-15
Tri-	1	207	337	-7	-10
Tri-	2	395	514	-8	-20
Tri-	3	586	717	-12	-4
Tri-	1	218	336	-18	-11
Tri-	2	407	523	-20	-11
Tri-	3	586	676	-12	-45
Tri-	1	211	337	-11	-10
Tri-	2	394	525	-7	-9
Tri-	3	572	674	2	-47
Tri-	1	200	330	0	-17
Tri-	2	392	521	-5	-13
Tri-	3	585	720	-11	-1
Tri-	1	201	333	-1	-14
Tri-	2	392	499	-5	-35
Tri-	3	583	723	-9	2
Tri-	1	202	338	-2	-9
Tri-	2	393	531	-6	-3
Tri-	3	589	723	-15	2
Tri-	1	204	343	-4	-4
Tri-	2	397	527	-10	-7
Tri-	3	583	716	-9	-5
Tri-	1	203	338	-3	-9
Tri-	2	401	527	-14	-7
Tri-	3	590	723	-16	2
Tri-	1	202	337	-2	-10
Tri-	2	392	527	-5	-7
Tri-	3	593	716	-19	-5
Tri-	1	195	331	5	-16
Tri-	2	396	486	-9	-48
Tri-	3	590	721	-16	0
Tri-	1	202	335	-2	-12
Tri-	2	390	521	-3	-13
Tri-	3	592	725	-18	4
Tri-	1	204	343	-4	-4
Tri-	2	389	526	-2	-8
Tri-	3	585	714	-11	-7
Tri-	1	201	334	-1	-13
Tri-	2	391	519	-4	-15
Tri-	3	585	721	-11	0
Tri-	1	206	337	-6	-10
Tri-	2	388	523	-1	-11
Tri-	3	586	720	-12	-1
Tri-	1	199	335	1	-12
Tri-	2	397	527	-10	-7
Tri-	3	586	724	-12	3
Tri-	1	197	334	3	-13
Tri-	2	393	520	-6	-14
Tri-	3	570	711	4	-10
Tri-	1	196	332	4	-15
Tri-	2	412	518	-25	-16
Tri-	3	578	715	-4	-6
Tri-	1	231	319	-31	-28
Tri-	2	388	523	-1	-11
Tri-	3	579	708	-5	-13
Tri-	1	202	339	-2	-8
Tri-	2	392	518	-5	-16
Tri-	3	590	726	-16	5
Tri-	1	208	345	-8	-2
Tri-	2	399	536	-12	2
Tri-	3	588	706	-14	-15
Tri-	1	207	342	-7	-5
Tri-	2	391	521	-4	-13
Tri-	3	602	716	-28	-5
Tri-	1	207	344	-7	-3
Tri-	2	402	533	-15	-1
Tri-	3	606	650	-32	-71
Tri-	1	207	326	-7	-21
Tri-	2	399	537	-12	3
Tri-	3	582	719	-8	-2
Tri-	1	200	337	0	-10
Tri-	2	394	532	-7	-2
Tri-	3	584	719	-10	-2
Tri-	1	200	341	0	-6
Tri-	2	391	530	-4	-4
Tri-	3	584	715	-10	-6
Tri-	1	207	341	-7	-6
Tri-	2	393	526	-6	-8
Tri-	3	579	715	-5	-6
Tri-	1	205	344	-5	-3
Tri-	2	397	534	-10	0
Tri-	3	597	676	-23	-45
Tri-	1	199	338	1	-9
Tri-	2	392	532	-5	-2
Tri-	3	588	679	-14	-42
Tri-	1	205	321	-5	-26
Tri-	2	425	529	-38	-5
Tri-	3	582	716	-8	-5
Tetra-	1	200	328	0	-19
Tetra-	2	390	522	-3	-12
Tetra-	3	576	672	-2	-49
Tetra-	4	770	879	-9	-29
Tetra-	1	196	321	4	-26
Tetra-	2	373	504	14	-30
Tetra-	3	580	719	-6	-2
Tetra-	4	778	911	-17	3
Tetra-	1	208	334	-8	-13
Tetra-	2	396	533	-9	-1
Tetra-	3	582	712	-8	-9
Tetra-	4	771	910	-10	2
Tetra-	1	197	325	3	-22
Tetra-	2	385	518	2	-16
Tetra-	3	586	714	-12	-7
Tetra-	4	771	909	-10	1
Tetra-	1	199	330	1	-17
Tetra-	2	399	527	-12	-7
Tetra-	3	574	707	0	-14
Tetra-	1	206	320	-6	-27
Tetra-	2	386	521	1	-13
Tetra-	3	583	717	-9	-4
Tetra-	4	770	909	-9	1
Tetra-	1	191	327	9	-20
Tetra-	2	380	506	7	-28
Tetra-	3	580	717	-6	-4
Tetra-	4	761	901	0	-7
Tetra-	1	195	333	5	-14
Tetra-	2	386	510	1	-24
Tetra-	3	571	706	3	-15
Tetra-	4	770	907	-9	-1
Tetra-	1	195	324	5	-23
Tetra-	2	379	510	8	-24
Tetra-	3	581	702	-7	-19
Tetra-	4	779	907	-18	-1
Tetra-	1	200	339	0	-8
Tetra-	2	386	517	1	-17
Tetra-	3	588	725	-14	4
Tetra-	4	769	910	-8	2
Tetra-	1	196	333	4	-14
Tetra-	2	393	491	-6	-43
Tetra-	3	586	704	-12	-17
Tetra-	2	393	524	-6	-10
Tetra-	3	593	723	-19	2
Tetra-	4	770	907	-9	-1
Tetra-	2	399	514	-12	-20
Tetra-	3	563	691	11	-30
Tetra-	4	764	899	-3	-9
Tetra-	1	207	333	-7	-14
Tetra-	2	394	517	-7	-17
Tetra-	3	569	708	5	-13
Tetra-	4	768	904	-7	-4
Tetra-	1	221	330	-21	-17
Tetra-	2	386	526	1	-8
Tetra-	3	574	708	0	-13
Tetra-	4	782	874	-21	-34
Tetra-	1	196	320	4	-27
Tetra-	2	386	525	1	-9
Tetra-	3	579	712	-5	-9
Tetra-	4	772	900	-11	-8
Tetra-	1	188	286	12	-61
Tetra-	2	384	506	3	-28
Tetra-	3	571	667	3	-54
Tetra-	4	776	890	-15	-18
Tetra-	1	206	337	-6	-10
Tetra-	2	396	529	-9	-5
Tetra-	3	589	680	-15	-41
Tetra-	4	766	904	-5	-4
Tetra-	1	208	327	-8	-20
Tetra-	2	394	524	-7	-10
Tetra-	3	571	705	3	-16
Tetra-	4	775	909	-14	1
Tetra-	1	196	308	4	-39
Tetra-	2	382	517	5	-17
Tetra-	3	577	705	-3	-16
Tetra-	4	767	901	-6	-7
Tetra-	1	192	325	8	-22
Tetra-	2	379	507	8	-27
Tetra-	3	557	690	17	-31
Tetra-	4	767	904	-6	-4
Tetra-	2	387	505	0	-29
Tetra-	3	584	702	-10	-19
Tetra-	4	776	911	-15	3
Tetra-	1	193	327	7	-20
Tetra-	2	407	527	-20	-7
Tetra-	3	588	711	-14	-10
Tetra-	4	776	904	-15	-4
Tetra-	1	194	330	6	-17
Tetra-	2	394	530	-7	-4
Tetra-	3	576	702	-2	-19
Tetra-	4	766	894	-5	-14
Tetra-	1	206	342	-6	-5
Tetra-	2	409	530	-22	-4
Tetra-	3	582	723	-8	2
Tetra-	4	792	908	-31	0
Tetra-	1	202	333	-2	-14
Tetra-	2	393	522	-6	-12
Tetra-	3	579	718	-5	-3
Tetra-	4	785	894	-24	-14
Tetra-	1	201	331	-1	-16
Tetra-	2	391	519	-4	-15
Tetra-	3	588	708	-14	-13
Tetra-	4	780	904	-19	-4
Tetra-	1	202	337	-2	-10
Tetra-	2	392	529	-5	-5
Tetra-	3	593	727	-19	6
Tetra-	1	202	327	-2	-20
Tetra-	2	389	518	-2	-16
Tetra-	3	569	684	5	-37
Tetra-	4	760	897	1	-11
Tetra-, 50mM	1	202	342	-2	-5
Tetra-, 50mM	2	392	527	-5	-7
Tetra-, 50mM	3	580	708	-6	-13
Tetra-, 50mM	4	776	905	-15	-3
Tetra-, 50mM	1	199	330	1	-17
Tetra-, 50mM	2	390	526	-3	-8
Tetra-, 50mM	3	584	715	-10	-6
Tetra-, 50mM	4	777	909	-16	1
Tetra-, 50mM	1	208	343	-8	-4
Tetra-, 50mM	2	381	521	6	-13
Tetra-, 50mM	3	573	711	1	-10
Tetra-, 50mM	4	769	903	-8	-5
Tetra-, 50mM	1	224	348	-24	1
Tetra-, 50mM	2	389	521	-2	-13
Tetra-, 50mM	3	578	712	-4	-9
Tetra-, 50mM	4	766	903	-5	-5
Tetra-, 50mM	1	208	331	-8	-16
Tetra-, 50mM	2	394	521	-7	-13
Tetra-, 50mM	3	571	703	3	-18
Tetra-, 50mM	4	772	910	-11	2
Tetra-, 50mM	2	384	512	3	-22
Tetra-, 50mM	3	585	719	-11	-2
Tetra-, 50mM	4	773	907	-12	-1
Tetra-, 50mM	1	169	307	31	-40
Tetra-, 50mM	2	358	496	29	-38
Tetra-, 50mM	3	547	683	27	-38
Tetra-, 50mM	1	201	326	-1	-21
Tetra-, 50mM	2	388	523	-1	-11
Tetra-, 50mM	3	589	717	-15	-4
Tetra-, 50mM	4	769	898	-8	-10
Tetra-, 50mM	1	206	338	-6	-9
Tetra-, 50mM	2	391	529	-4	-5
Tetra-, 50mM	3	581	713	-7	-8
Tetra-, 50mM	4	772	912	-11	4
Tetra-, 50mM	1	196	331	4	-16
Tetra-, 50mM	2	391	525	-4	-9
Tetra-, 50mM	3	581	707	-7	-14
Tetra-, 50mM	4	771	909	-10	1
Tetra-, 50mM	1	210	340	-10	-7
Tetra-, 50mM	2	400	528	-13	-6
Tetra-, 50mM	3	575	705	-1	-16
Tetra-, 50mM	4	769	898	-8	-10
Tetra-, 50mM	1	202	335	-2	-12
Tetra-, 50mM	2	384	523	3	-11
Tetra-, 50mM	3	576	712	-2	-9
Tetra-, 50mM	4	767	904	-6	-4
Tetra-, 50mM	1	210	337	-10	-10
Tetra-, 50mM	2	392	530	-5	-4
Tetra-, 50mM	3	579	715	-5	-6
Tetra-, 50mM	4	759	898	2	-10
Tetra-, 50mM	1	199	339	1	-8
Tetra-, 50mM	2	395	528	-8	-6
Tetra-, 50mM	3	574	713	0	-8
Tetra-, 50mM	4	773	907	-12	-1
Tetra-, 50mM	1	203	324	-3	-23
Tetra-, 50mM	2	402	527	-15	-7
Tetra-, 50mM	3	585	706	-11	-15
Tetra-, 50mM	4	765	906	-4	-2
Tetra-, 50mM	1	204	339	-4	-8
Tetra-, 50mM	2	383	524	4	-10
Tetra-, 50mM	3	575	707	-1	-14
Tetra-, 50mM	4	762	902	-1	-6
Tetra-, 50mM	1	207	340	-7	-7
Tetra-, 50mM	2	392	522	-5	-12
Tetra-, 50mM	3	588	726	-14	5
Tetra-, 50mM	4	770	905	-9	-3
Tetra-, 50mM	1	209	324	-9	-23
Tetra-, 50mM	2	377	511	10	-23
Tetra-, 50mM	3	577	710	-3	-11
Tetra-, 50mM	4	779	916	-18	8
Tetra-, 50mM	1	202	336	-2	-11
Tetra-, 50mM	2	401	530	-14	-4
Tetra-, 50mM	3	567	702	7	-19
Tetra-, 50mM	4	762	900	-1	-8
Tetra-, 50mM	1	212	335	-12	-12
Tetra-, 50mM	2	389	524	-2	-10
Tetra-, 50mM	3	577	708	-3	-13
Tetra-, 50mM	4	760	898	1	-10
Tetra-, 50mM	1	195	327	5	-20
Tetra-, 50mM	2	389	525	-2	-9
Tetra-, 50mM	3	567	704	7	-17
Tetra-, 50mM	4	762	896	-1	-12
Tetra-, 50mM	1	228	342	-28	-5
Tetra-, 50mM	2	412	540	-25	6
Tetra-, 50mM	3	591	730	-17	9
Tetra-, 50mM	4	767	898	-6	-10
Tetra-, 50mM	1	216	342	-16	-5
Tetra-, 50mM	2	397	526	-10	-8
Tetra-, 50mM	3	580	709	-6	-12
Tetra-, 50mM	4	771	903	-10	-5
Tetra-, 50mM	1	214	339	-14	-8
Tetra-, 50mM	2	380	507	7	-27
Tetra-, 50mM	3	576	706	-2	-15
Tetra-, 50mM	4	752	890	9	-18
Tetra-, 50mM	1	213	346	-13	-1
Tetra-, 50mM	2	392	530	-5	-4
Tetra-, 50mM	3	578	717	-4	-4
Tetra-, 50mM	4	776	899	-15	-9
Tetra-, 50mM	1	210	346	-10	-1
Tetra-, 50mM	2	389	515	-2	-19
Tetra-, 50mM	3	567	706	7	-15
Tetra-, 50mM	4	760	894	1	-14
Tetra-, 50mM	1	203	334	-3	-13
Tetra-, 50mM	2	392	520	-5	-14
Tetra-, 50mM	3	570	705	4	-16
Tetra-, 50mM	4	748	885	13	-23
Tetra-, 50mM	1	204	343	-4	-4
Tetra-, 50mM	2	394	533	-7	-1
Tetra-, 50mM	3	580	709	-6	-12
Tetra-, 50mM	4	767	908	-6	0
Tetra-, 50mM	1	207	332	-7	-15
Tetra-, 50mM	2	384	512	3	-22
Tetra-, 50mM	3	565	698	9	-23
Tetra-, 50mM	4	755	890	6	-18
Tetra-, 50mM	1	220	350	-20	3
Tetra-, 50mM	2	407	535	-20	1
Tetra-, 50mM	3	581	709	-7	-12
Tetra-, 50mM	4	774	907	-13	-1
Tetra-, 50mM	1	199	326	1	-21
Tetra-, 50mM	2	386	525	1	-9
Tetra-, 50mM	3	573	703	1	-18
Tetra-, 50mM	4	775	910	-14	2
Tetra-, 50mM	1	213	339	-13	-8
Tetra-, 50mM	2	387	517	0	-17
Tetra-, 50mM	3	583	716	-9	-5
Tetra-, 50mM	4	767	901	-6	-7
Tetra-, H1	1	210	342	-10	-5
Tetra-, H1	2	396	491	-9	-43
Tetra-, H1	3	571	701	3	-20
Tetra-, H1	4	757	896	4	-12
Tetra-, H1	1	211	346	-11	-1
Tetra-, H1	2	395	525	-8	-9
Tetra-, H1	3	575	672	-1	-49
Tetra-, H1	4	764	899	-3	-9
Tetra-, H1	1	207	345	-7	-2
Tetra-, H1	2	392	491	-5	-43
Tetra-, H1	3	588	722	-14	1
Tetra-, H1	4	771	900	-10	-8
Tetra-, H1	1	197	328	3	-19
Tetra-, H1	2	420	520	-33	-14
Tetra-, H1	3	584	707	-10	-14
Tetra-, H1	4	757	893	4	-15
Tetra-, H1	1	207	347	-7	0
Tetra-, H1	2	397	492	-10	-42
Tetra-, H1	3	580	712	-6	-9
Tetra-, H1	4	761	894	0	-14
Tetra-, H1	1	208	335	-8	-12
Tetra-, H1	2	391	529	-4	-5
Tetra-, H1	3	591	722	-17	1
Tetra-, H1	4	772	900	-11	-8
Tetra-, H1	1	198	336	2	-11
Tetra-, H1	2	395	493	-8	-41
Tetra-, H1	3	587	722	-13	1
Tetra-, H1	4	763	895	-2	-13
Tetra-, H1	1	202	334	-2	-13
Tetra-, H1	2	391	499	-4	-35
Tetra-, H1	3	589	724	-15	3
Tetra-, H1	4	767	902	-6	-6
Tetra-, H1	1	196	336	4	-11
Tetra-, H1	2	390	480	-3	-54
Tetra-, H1	3	581	712	-7	-9
Tetra-, H1	4	763	894	-2	-14
Tetra-, H1	1	222	311	-22	-36
Tetra-, H1	2	399	493	-12	-41
Tetra-, H1	3	587	729	-13	8
Tetra-, H1	4	767	907	-6	-1
Tetra-, H1	1	211	349	-11	2
Tetra-, H1	2	408	542	-21	8
Tetra-, H1	3	595	728	-21	7
Tetra-, H1	4	772	866	-11	-42
Tetra-, H1	1	204	341	-4	-6
Tetra-, H1	2	390	488	-3	-46
Tetra-, H1	3	573	710	1	-11
Tetra-, H1	4	759	898	2	-10
Tetra-, H1	1	188	321	12	-26
Tetra-, H1	2	388	485	-1	-49
Tetra-, H1	3	574	712	0	-9
Tetra-, H1	4	774	909	-13	1
Tetra-, H1	1	215	351	-15	4
Tetra-, H1	2	404	507	-17	-27
Tetra-, H1	3	591	642	-17	-79
Tetra-, H1	4	798	889	-37	-19
Tetra-, H1	1	211	342	-11	-5
Tetra-, H1	2	387	523	0	-11
Tetra-, H1	3	577	679	-3	-42
Tetra-, H1	4	770	909	-9	1
Tetra-, H1	1	200	337	0	-10
Tetra-, H1	2	408	494	-21	-40
Tetra-, H1	3	594	727	-20	6
Tetra-, H1	4	775	909	-14	1
Tetra-, H1	1	217	354	-17	7
Tetra-, H1	2	393	530	-6	-4
Tetra-, H1	3	580	722	-6	1
Tetra-, H1	4	786	879	-25	-29
Tetra-, H1	1	194	291	6	-56
Tetra-, H1	2	387	516	0	-18
Tetra-, H1	3	587	674	-13	-47
Tetra-, H1	4	768	905	-7	-3
Tetra-, H1	1	193	289	7	-58
Tetra-, H1	2	372	507	15	-27
Tetra-, H1	3	566	664	8	-57
Tetra-, H1	4	764	900	-3	-8
Tetra-, H1	1	206	337	-6	-10
Tetra-, H1	2	386	476	1	-58
Tetra-, H1	3	582	713	-8	-8
Tetra-, H1	4	769	900	-8	-8
Tetra-, H1	1	202	298	-2	-49
Tetra-, H1	2	384	511	3	-23
Tetra-, H1	3	611	652	-37	-69
Tetra-, H1	4	763	897	-2	-11
Tetra-, H1	1	206	344	-6	-3
Tetra-, H1	2	403	492	-16	-42
Tetra-, H1	3	574	712	0	-9
Tetra-, H1	4	784	914	-23	6
Tetra-, H1	1	203	339	-3	-8
Tetra-, H1	2	398	531	-11	-3
Tetra-, H1	3	568	709	6	-12
Tetra-, H1	4	763	898	-2	-10
Tetra-, H1	1	206	340	-6	-7
Tetra-, H1	2	406	539	-19	5
Tetra-, H1	3	591	728	-17	7
Tetra-, H1	4	773	872	-12	-36
Tetra-, H1	1	198	333	2	-14
Tetra-, H1	2	387	489	0	-45
Tetra-, H1	3	578	718	-4	-3
Tetra-, H1	4	775	907	-14	-1
Tetra-, H1	1	206	298	-6	-49
Tetra-, H1	2	387	516	0	-18
Tetra-, H1	3	578	671	-4	-50
Tetra-, H1	4	759	899	2	-9
Tetra-, H1	1	204	339	-4	-8
Tetra-, H1	2	401	536	-14	2
Tetra-, H1	3	592	725	-18	4
Tetra-, H1	4	765	902	-4	-6
Tetra-, H1	1	197	330	3	-17
Tetra-, H1	2	387	522	0	-12
Tetra-, H1	3	570	665	4	-56
Tetra-, H1	4	759	896	2	-12
Tetra-, H1	1	205	340	-5	-7
Tetra-, H1	2	405	534	-18	0
Tetra-, H1	3	584	712	-10	-9
Tetra-, H1	4	771	905	-10	-3
Tetra-, H1	1	205	346	-5	-1
Tetra-, H1	2	390	518	-3	-16
Tetra-, H1	3	589	713	-15	-8
Tetra-, H1	4	763	902	-2	-6
Tetra-, H1	1	207	339	-7	-8
Tetra-, H1	2	391	489	-4	-45
Tetra-, H1	3	572	706	2	-15
Tetra-, H1	4	755	887	6	-21
Tetra-, H1	1	198	334	2	-13
Tetra-, H1	2	393	522	-6	-12
Tetra-, H1	3	584	676	-10	-45
Tetra-, H1	4	762	899	-1	-9
