# Supplementary material for: Angle between DNA linker and nucleosome core particle regulates array compaction revealed by individual-particle cryo-electron tomography
Source: Nat Commun. 2024 May 23;15:4395. doi: 10.1038/s41467-024-48305-1 (PMC11116431; doi:10.1038/s41467-024-48305-1)
Supplement: Supplementary file 10 — Source Data [file 41467_2024_48305_MOESM10_ESM.zip › Source_Data/SupFig7a_Data.xlsx]

## Sheet: SupFig. 7a
Type	θ (°)	θ-front-proj (°)	θ-side-proj (°)
Mono-	38.791	-31.1861	-25.0267
Mono-	61.6228	-37.2877	-61.3724
Mono-	42.0185	-16.3107	-44.6226
Mono-	30.8224	-6.52933	-35.0633
Mono-	36.1766	-23.9785	-29.4877
Mono-	50.5632	-28.2961	-55.8779
Mono-	25.4965	21.8672	-17.3413
Mono-	43.4413	-13.2452	-54.1496
Mono-	41.2919	19.9249	-42.4869
Mono-	47.8061	-31.0303	-39.0811
Mono-	95.6594	90.5927	-144.766
Mono-	27.658	10.2125	-28.2905
Mono-	23.7009	18.5118	-21.9534
Mono-	39.3441	30.9037	40.5043
Mono-	47.9699	-23.6622	-43.0605
Mono-	65.4891	-37.7081	-60.6162
Mono-	35.2323	25.3562	-28.2132
Mono-	24.0054	-15.8235	-18.4894
Mono-	30.3202	30.3066	4.09395
Mono-	39.2232	40.8261	8.18757
Mono-	44.1536	35.0023	-28.975
Mono-	60.3665	5.01486	-65.7647
Mono-	43.7521	32.4712	-30.9385
Mono-	62.8646	-45.1564	-50.4482
Mono-	48.1625	-47.4026	-17.5142
Mono-	15.932	5.39661	-18.1104
Mono-	23.9278	19.4847	-20.7348
Mono-	15.6475	14.3832	-7.36667
Mono-	31.559	-17.1476	-32.7771
Mono-	40.0953	-4.48601	-40.254
Mono-	19.8266	14.4134	-14.225
Mono-	35.5823	27.2527	-24.4577
Mono-	30.6592	-20.2745	-32.4262
Mono-	57.2244	57.3889	5.45579
Mono-	19.0653	14.3819	-14.0826
Mono-	59.9994	-49.2331	-39.7761
Mono-	56.0584	42.118	-47.2107
Mono-	158.205	162.454	-162.109
Mono-	133.636	134.486	170.092
Mono-	55.257	47.3579	-37.3948
Mono-	36.9933	-25.265	-30.2839
Mono-	84.5903	87.6016	-93.2249
Mono-	32.4161	16.4496	-28.3345
Mono-	26.7841	9.21934	-28.5575
Mono-	42.8256	-29.1204	-35.3508
Mono-	53.5182	-26.3693	-48.2304
Mono-	48.2999	2.60262	-48.4318
Di-	51.6783	-27.7433	-57.0475
Di-	31.3691	-15.9336	-40.475
Di-	47.1137	-44.0638	-59.0815
Di-	58.861	-54.818	-114.724
Di-	55.6207	-46.1899	-53.8514
Di-	66.5353	-66.8557	7.80022
Di-	52.7327	-22.9314	-57.5793
Di-	23.5937	16.8568	17.0298
Di-	57.8203	-26.5433	-57.8552
Di-	29.5093	2.80547	-31.5553
Di-	116.795	110.379	-159.898
Di-	48.8046	-46.108	-20.2787
Di-	46.2607	-31.357	-35.7456
Di-	52.3404	-23.3103	-62.3283
Di-	40.1502	-36.2659	-27.4802
Di-	21.5904	9.60883	-22.7692
Di-	53.3837	-33.0828	-44.1946
Di-	26.7788	-28.7364	6.08997
Di-	77.9945	77.8594	-7.57195
Di-	18.8388	19.3084	-0.536991
Di-	46.1448	-44.3297	-14.4006
Di-	76.2	-79.7862	-21.6089
Di-	85.4827	-83.4652	-37.5298
Di-	94.9254	-94.8989	-14.0448
Di-	74.2215	-71.0099	-30.1169
Di-	34.7765	6.9019	-36.1481
Di-	53.7451	-38.408	-41.7804
Di-	30.2423	-18.2333	-38.6679
Di-	57.9219	-46.3282	-38.8088
Di-	78.8988	-78.9325	4.31098
Di-	88.3754	-78.1865	-65.8788
Di-	61.2902	-38.703	-53.4225
Di-	32.2435	-6.98302	-38.9034
Di-	68.6696	-66.0687	-26.5998
Di-	18.5576	-0.296799	-19.2241
Di-	88.6974	-85.3463	-59.2713
Di-	30.6171	-18.5557	-37.5632
Di-	55.6547	-32.3087	-50.9925
Di-	16.1396	-12.8417	-11.0911
Di-	40.2072	-17.595	-37.5857
Di-	46.2112	-33.0153	-56.1632
Di-	47.9844	-36.3681	-33.5275
Di-	54.0609	14.0184	-53.29
Di-	52.2487	-45.3194	-29.4475
Di-	79.9793	74.9953	-56.1355
Di-	63.5413	-61.8541	-41.0083
Di-	56.3469	-59.2632	-31.3632
Di-	61.3949	-61.4295	-9.10655
Di-	57.937	-57.6003	17.4176
Di-	63.6126	-51.6701	-53.1162
Di-	47.3202	-8.47258	-49.4966
Di-	173.109	172.737	179.394
Di-	18.928	-13.1972	-17.4302
Di-	69.1495	-64.3428	-37.6699
Di-	58.83	3.55505	-66.7136
Di-	65.9389	-64.6322	-64.9136
Di-	46.0863	-27.6772	-44.8501
Di-	56.4278	-53.6804	-21.0032
Di-	67.2483	-59.6246	-42.9317
Di-	45.7161	-25.0037	-49.6013
Di-	34.7865	-35.4525	-5.85248
Di-	65.9797	-63.9381	-26.4449
Di-	35.5925	-32.5893	-19.9911
Di-	31.005	-13.6837	-36.5216
Di-	62.9307	-60.0973	-23.6643
Di-	58.2674	-54.9224	-25.5853
Tri-	41.852	20.7472	-38.4742
Tri-	40.9595	-24.4758	-34.0869
Tri-	35.6668	33.0542	-29.4645
Tri-	55.5273	-27.6019	-58.5865
Tri-	40.7475	37.4338	-17.7332
Tri-	58.7151	-43.0979	-48.9815
Tri-	23.7008	21.0607	11.7605
Tri-	46.6455	39.9561	-26.5235
Tri-	44.1237	-35.1373	-47.5917
Tri-	45.6946	-39.4288	-27.0862
Tri-	50.3841	51.7934	-0.861147
Tri-	33.2035	34.727	-3.9097
Tri-	70.4582	-16.1336	-78.611
Tri-	46.8524	-18.0092	-61.4132
Tri-	45.4956	31.4049	-41.7831
Tri-	6.85835	2.49549	-7.17084
Tri-	32.8744	13.4556	-33.0503
Tri-	54.4909	-10.4491	-54.3537
Tri-	35.5772	15.5027	-39.9757
Tri-	46.0405	22.8037	-41.195
Tri-	63.2362	-27.9739	-61.1887
Tri-	37.2309	-32.0923	-39.7048
Tri-	53.72	-15.7216	-53.6934
Tri-	53.2687	-51.0004	-17.716
Tri-	42.3252	-17.5308	-41.5887
Tri-	48.6167	17.5261	-46.242
Tri-	73.0544	-65.8856	-64.1277
Tri-	46.986	-26.6337	-40.2464
Tri-	24.5562	11.4861	-25.9364
Tri-	42.3986	3.19842	-52.4552
Tri-	128.875	123.74	-169.158
Tri-	27.1416	20.6407	-20.4226
Tri-	51.9942	-50.0657	-13.5335
Tri-	51.0018	-44.447	-28.6571
Tri-	56.7808	-54.4804	-34.9653
Tri-	133.892	143.573	146.783
Tri-	31.6825	33.0115	-5.97676
Tri-	17.8009	17.831	-0.377376
Tri-	33.6965	12.548	-32.1388
Tri-	60.111	-15.8871	-59.4433
Tri-	90.3231	88.9703	-66.5017
Tri-	29.04	0.782677	-30.5897
Tri-	45.2001	14.8846	-46.9665
Tri-	77.3599	-38.0086	-72.4444
Tri-	16.901	15.1274	-7.79062
Tri-	62.4336	-31.8888	-58.2208
Tri-	60.2326	21.8833	-58.5574
Tri-	54.3629	-14.4252	-53.2185
Tri-	7.43313	4.7246	5.77769
Tri-	73.7552	72.6123	-24.4849
Tri-	30.073	-24.509	-18.4454
Tri-	30.1418	-3.77859	-34.0092
Tri-	69.5849	68.9142	-19.7103
Tri-	126.069	126.898	162.56
Tri-	12.3282	11.9116	-3.61035
Tri-	10.8861	10.7111	-2.73844
Tri-	136.271	136.101	-175.134
Tri-	52.6452	-46.9092	-31.2368
Tri-	67.7082	-63.7242	-35.6749
Tri-	53.2549	-48.4813	-27.1959
Tri-	66.7258	-0.677511	-66.8687
Tri-	105.309	102.367	-111.353
Tri-	42.8912	-32.5792	-35.3874
Tri-	38.0773	-32.367	-22.2402
Tri-	35.2421	-13.6265	-50.1068
Tri-	60.3169	-59.5306	-25.4444
Tri-	45.2671	-42.3919	-17.8041
Tri-	59.9127	-48.3587	-42.8364
Tri-	52.3397	46.1563	-30.1923
Tri-	47.4084	-40.0417	-27.5984
Tri-	44.5585	4.47748	-46.3729
Tri-	20.0991	7.59454	18.8358
Tri-	31.8258	33.4913	3.25695
Tri-	42.2214	37.7674	23.6648
Tri-	50.9462	-8.77359	-54.3078
Tri-	31.5176	0.809956	-34.9779
Tri-	158.477	155.395	-169.893
Tri-	57.9384	-45.0096	-42.5784
Tri-	55.8554	-45.1415	-39.7104
Tri-	38.224	-16.5391	-36.2918
Tri-	43.1957	26.1743	-38.136
Tri-	61.2054	-6.16691	-62.5417
Tri-	60.4348	-32.7857	-54.6976
Tri-	57.6319	-51.4455	-30.3368
Tri-	16.8894	15.8318	-6.79623
Tri-	44.9294	-36.304	-31.8017
Tri-	35.2032	-35.1854	-12.9062
Tri-	58.7129	5.59584	-59.8572
Tri-	70.8216	-57.6136	-68.3363
Tri-	53.4939	-51.4054	-27.0238
Tri-	58.6727	-22.3911	-64.7234
Tri-	67.7854	-57.9374	-50.6038
Tri-	39.9225	-35.3007	-20.1244
Tri-	55.9738	28.6802	-58.017
Tri-	32.0274	18.7404	-26.575
Tri-	70.068	-68.4968	-144.976
Tri-	67.8511	-15.2297	-69.6115
Tri-	43.6532	43.3045	-163.969
Tri-	36.0944	-22.6937	-43.2697
Tri-	135.943	150.746	-145.622
Tri-	29.8176	-26.6795	-52.8576
Tri-	58.4307	-37.2982	-52.0075
Tri-	28.3185	1.71582	-33.8689
Tri-	16.267	-7.55165	-17.3641
Tri-	71.8644	-71.1648	-23.5608
Tri-	67.3588	-7.65519	-67.1036
Tri-	57.5704	-44.5427	-46.9132
Tri-	43.8382	39.9487	-21.1309
Tri-	58.4783	-14.9698	-67.5612
Tri-	48.3034	47.6067	-18.4027
Tri-	37.5286	24.2639	62.5291
Tri-	37.3327	-23.6935	-31.0503
Tri-	62.6143	-21.4211	-60.0668
Tri-	17.1454	-18.0064	-2.78662
Tri-	55.1962	22.7695	-52.9621
Tri-	55.9343	-53.4727	-20.8109
Tri-	31.8674	1.21729	-49.298
Tri-	27.103	-9.34375	-26.9763
Tri-	49.5443	-26.0296	-43.8232
Tri-	48.0341	-34.4624	-35.7522
Tri-	28.2383	-7.58228	-28.2536
Tri-	47.2011	-15.4346	-46.1165
Tri-	42.4409	-22.7109	-37.0915
Tri-	20.4883	20.9849	-5.9035
Tri-	72.208	-50.3486	-67.6829
Tri-	43.047	-24.4116	-38.8306
Tri-	37.873	-22.6922	-31.1722
Tri-	67.2561	-51.2457	-66.0703
Tri-	125.583	-132.63	148.424
Tri-	33.3626	-0.185319	-33.9128
Tri-	44.5354	16.2825	-59.166
Tri-	159.157	162.29	-165.747
Tri-	26.7691	18.1658	-19.2913
Tri-	80.6475	78.8961	130.824
Tri-	37.0438	-26.3367	-32.822
Tetra-	46.1108	-3.67319	-46.315
Tetra-	66.7088	-48.9875	-51.8595
Tetra-	170.66	170.205	-179.308
Tetra-	54.1025	38.3279	-42.5852
Tetra-	54.0283	34.4996	-46.0099
Tetra-	38.848	32.572	-22.387
Tetra-	42.5023	47.9806	7.36651
Tetra-	38.8108	-39.8136	0.674073
Tetra-	45.5162	-19.6319	-42.4202
Tetra-	29.4082	27.8485	-9.74427
Tetra-	30.7821	3.44563	-36.1381
Tetra-	65.3283	-41.0155	-57.4151
Tetra-	51.5515	51.1726	-13.1262
Tetra-	51.0366	-22.6462	-52.5701
Tetra-	32.6249	-20.6685	-30.7961
Tetra-	36.6839	-14.8107	-44.9055
Tetra-	62.1659	-55.9125	-32.0486
Tetra-	26.8336	21.2052	-19.5327
Tetra-	66.5991	-46.476	-80.7213
Tetra-	22.4528	-5.76444	-22.0274
Tetra-	41.9073	33.6074	-26.9792
Tetra-	48.495	-17.0262	-53.9204
Tetra-	129.938	129.667	-172.339
Tetra-	135.428	135.04	-176.353
Tetra-	98.9822	80.2937	-80.8079
Tetra-	43.0743	-8.62925	-64.4652
Tetra-	58.6754	-56.2152	-20.0966
Tetra-	34.9086	-3.93454	-42.3411
Tetra-	128.588	128.174	152.01
Tetra-	38.6893	27.6855	-28.2411
Tetra-	35.6404	11.2275	-34.3989
Tetra-	30.8849	21.4363	-23.5734
Tetra-	48.4192	-28.9064	-48.1496
Tetra-	6.9688	6.60177	-4.65208
Tetra-	62.5888	2.88257	63.0014
Tetra-	50.9683	10.3534	-50.1828
Tetra-	92.4988	-81.2153	-114.52
Tetra-	78.8819	17.7396	-91.2796
Tetra-	117.547	-112.031	146.186
Tetra-	69.3709	32.3355	171.399
Tetra-	73.6012	-31.9743	-70.0381
Tetra-	74.7386	70.2356	-80.689
Tetra-	55.0791	23.0443	58.6452
Tetra-	1.91026	1.2854	1.83113
Tetra-	91.2349	6.95679	-91.2632
Tetra-	91.8828	-13.4564	-114.267
Tetra-	13.522	3.28783	-13.1116
Tetra-	60.1275	-53.8854	-31.2228
Tetra-	49.8694	0.170564	-54.06
Tetra-	47.3615	3.18242	-49.3856
Tetra-	16.8	9.18427	-14.8467
Tetra-	62.5123	-13.3102	-89.9122
Tetra-	152.801	148.227	-151.036
Tetra-	40.2696	35.422	-52.5859
Tetra-	54.0787	-34.4009	-54.8956
Tetra-	34.4906	22.603	-27.795
Tetra-	77.465	67.3999	-57.4015
Tetra-	111.171	-113.644	150.765
Tetra-	33.1685	3.70734	-33.3363
Tetra-	69.6811	-51.6005	-108.037
Tetra-	156.285	159.387	155.683
Tetra-	40.2839	17.2551	-38.1963
Tetra-	74.0357	-36.1069	-85.0457
Tetra-	67.981	87.7903	2.33417
Tetra-	28.5996	-35.4105	-7.53077
Tetra-	108.689	-122.988	118.903
Tetra-	54.5406	-9.90592	-55.3365
Tetra-	28.4747	-27.1605	-11.9399
Tetra-	33.4096	8.27348	-33.3748
Tetra-	22.7112	-24.1379	-3.87727
Tetra-	23.9923	-19.6327	14.9459
Tetra-	142.368	139.81	167.108
Tetra-	74.6598	15.0782	-145.895
Tetra-	98.558	-33.4992	-104.418
Tetra-	46.665	-22.4038	-62.6419
Tetra-	34.4147	-25.5104	-34.2051
Tetra-	67.7723	71.3703	-14.9187
Tetra-	16.2864	16.5073	5.11297
Tetra-	21.4378	-0.138022	-22.9818
Tetra-	64.9129	-56.6175	-41.8673
Tetra-	52.8986	-36.1788	-41.2386
Tetra-	49.8288	-46.2789	-20.8357
Tetra-	76.0809	75.9368	124.827
Tetra-	60.2721	0.751053	-62.4935
Tetra-	26.3012	5.66325	-34.9171
Tetra-	149.659	150.108	171.969
Tetra-	63.4271	-64.3513	-1.27563
Tetra-	36.1348	-33.4502	-16.794
Tetra-	13.0351	2.12641	-13.2409
Tetra-	35.5733	8.0677	-41.3481
Tetra-	44.6703	1.90839	-47.5229
Tetra-	64.5995	-64.2894	-12.0449
Tetra-	18.5579	13.6462	-16.014
Tetra-	101.588	100.204	-142.931
Tetra-	32.4376	-15.7275	-32.1926
Tetra-	126.575	121.892	-155.282
Tetra-	158.186	161.498	-169.01
Tetra-	37.5898	-14.6099	-42.7605
Tetra-	33.4552	-18.3278	-29.2824
Tetra-	23.4065	21.3255	-12.7085
Tetra-	95.632	95.7449	172.507
Tetra-	44.5589	42.5736	-19.3576
Tetra-	57.8887	51.2192	-37.7863
Tetra-	34.9319	-25.8347	-24.1196
Tetra-	73.9452	-28.2123	-72.6317
Tetra-	54.8366	-53.1943	-31.3119
Tetra-	40.1107	-31.1195	-26.8571
Tetra-	24.3888	-20.4914	-14.5153
Tetra-	51.6498	13.3001	-51.0496
Tetra-	21.5158	7.15882	-22.0899
Tetra-	74.2706	-61.8014	-50.7782
Tetra-	61.6784	-53.1479	-46.1254
Tetra-	46.8144	-17.3257	-50.2589
Tetra-	24.5308	19.883	-14.659
Tetra-	40.5178	-33.9475	-28.0325
Tetra-	38.8122	-39.1414	8.75457
Tetra-	13.0606	-7.00986	-11.1261
Tetra-	22.8819	-22.6245	-3.85084
Tetra-	136.173	150.763	-127.548
Tetra-	154.501	153.269	154.626
Tetra-	77.9201	33.2641	-81.8087
Tetra-	52.5504	13.0258	-52.6545
Tetra-	61.0032	-54.7904	-35.7172
Tetra-	37.0702	-30.8116	-41.4489
Tetra-	38.7845	-14.3952	-38.0782
Tetra-	29.4822	20.6594	-21.8836
Tetra-	28.0416	-14.0764	-30.117
Tetra-	65.0576	-40.5622	-57.3614
Tetra-	70.2011	-54.7786	-51.6525
Tetra-	33.0581	32.807	4.60201
Tetra-	25.8524	25.0826	-7.57419
Tetra-	33.3179	-20.3371	-28.9028
Tetra-	16.9189	15.1569	-7.57448
Tetra-	41.6036	-40.7729	-14.3859
Tetra-	39.5518	-6.48382	-48.5846
Tetra-	74.8294	10.0927	-86.7935
Tetra-	73.8509	7.73455	-86.5504
Tetra-	68.0137	-68.7981	-17.7976
Tetra-	41.0941	13.4917	-42.1857
Tetra-	65.6187	-35.3947	-59.7967
Tetra-	36.6875	21.8083	-34.5611
Tetra-	33.3906	32.9379	-8.89168
Tetra-	25.3976	-24.1485	-30.8347
Tetra-	170.692	170.546	178.476
Tetra-	39.5165	4.84314	-45.5335
Tetra-	66.4624	-45.7052	-71.0486
Tetra-	51.9622	-33.689	-43.1555
Tetra-	33.0331	-6.811	-32.5792
Tetra-	64.1987	-58.8955	-43.1325
Tetra-	33.6395	27.3572	-30.8803
Tetra-	65.2293	-56.0814	-97.0578
Tetra-	49.772	-40.0429	-69.0738
Tetra-	88.7631	89.5734	-139.315
Tetra-	95.2665	88.2482	-161.951
Tetra-	109.205	114.741	-115.812
Tetra-	34.3451	-3.82963	-34.7611
Tetra-	60.8887	-46.891	-47.8228
Tetra-	62.6994	62.5421	-5.20626
Tetra-	45.1751	-36.4773	-31.2014
Tetra-, 50mM	41.0506	-41.6865	-7.91887
Tetra-, 50mM	54.5543	-41.8359	-38.5394
Tetra-, 50mM	45.1165	-44.7342	-10.8847
Tetra-, 50mM	55.5897	-54.4918	-13.3177
Tetra-, 50mM	76.9258	-79.7267	38.0609
Tetra-, 50mM	14.1754	4.21229	-14.0281
Tetra-, 50mM	57.7529	-58.1287	1.08207
Tetra-, 50mM	42.7618	-36.3357	-28.6215
Tetra-, 50mM	56.3573	-56.6498	-1.16486
Tetra-, 50mM	31.9307	-24.4043	-24.4589
Tetra-, 50mM	48.3328	-34.1777	-36.4069
Tetra-, 50mM	35.1863	-34.3814	-8.43907
Tetra-, 50mM	57.5459	-58.7504	11.5717
Tetra-, 50mM	40.2378	-30.4321	-32.8659
Tetra-, 50mM	26.5763	5.4431	-27.8275
Tetra-, 50mM	26.9723	-27.4091	-2.30741
Tetra-, 50mM	40.045	-1.52887	-42.9419
Tetra-, 50mM	55.7104	-55.6468	10.8337
Tetra-, 50mM	61.9983	-60.0091	-19.0884
Tetra-, 50mM	78.8091	-35.3991	-95.4687
Tetra-, 50mM	36.4071	-29.2228	-26.7143
Tetra-, 50mM	34.1409	6.07764	34.2066
Tetra-, 50mM	21.237	-2.45922	-21.4193
Tetra-, 50mM	67.0418	47.2186	56.1699
Tetra-, 50mM	4.69955	-2.57678	-4.60173
Tetra-, 50mM	64.9197	-65.1024	65.7632
Tetra-, 50mM	58.4688	-50.5708	-34.527
Tetra-, 50mM	92.7395	93.1153	-151.935
Tetra-, 50mM	55.079	-54.2051	-15.3209
Tetra-, 50mM	67.822	-65.3018	-32.3904
Tetra-, 50mM	8.74082	3.53246	-9.51965
Tetra-, 50mM	54.4849	-53.3597	-33.4746
Tetra-, 50mM	36.3439	-9.45801	-35.7581
Tetra-, 50mM	36.1759	10.1911	-43.6899
Tetra-, 50mM	24.893	14.0161	-20.8681
Tetra-, 50mM	60.3365	58.2735	32.1725
Tetra-, 50mM	25.1867	-12.4779	23.9898
Tetra-, 50mM	39.1692	-38.9021	-5.09981
Tetra-, 50mM	38.2352	-38.1004	-27.795
Tetra-, 50mM	79.0573	-74.4707	-42.6515
Tetra-, 50mM	88.5836	-89.4943	0.0011125
Tetra-, 50mM	22.1994	-21.1985	-6.84345
Tetra-, 50mM	58.8851	-54.1103	-32.019
Tetra-, 50mM	37.3926	-32.8581	-30.0079
Tetra-, 50mM	52.2049	-51.6598	-22.9348
Tetra-, 50mM	63.2753	-59.4815	-43.3015
Tetra-, 50mM	45.9646	-32.5024	-35.8623
Tetra-, 50mM	59.5805	-58.4323	-15.4945
Tetra-, 50mM	32.1812	-34.2647	-3.38072
Tetra-, 50mM	34.3901	-31.7268	-17.4649
Tetra-, 50mM	86.0682	-83.29	-31.9755
Tetra-, 50mM	42.6868	-46.076	-33.183
Tetra-, 50mM	44.3931	-32.8699	-40.3995
Tetra-, 50mM	63.7704	63.9576	5.74485
Tetra-, 50mM	38.6971	-34.4332	-18.777
Tetra-, 50mM	48.0743	-37.982	-32.6867
Tetra-, 50mM	43.6173	-36.276	-26.1647
Tetra-, 50mM	66.5016	-65.9791	-11.7298
Tetra-, 50mM	47.5148	-30.7764	-38.138
Tetra-, 50mM	65.1513	-53.6972	-45.5303
Tetra-, 50mM	42.0123	-4.10343	-44.5254
Tetra-, 50mM	47.8656	-48.2233	6.46918
Tetra-, 50mM	45.1919	-12.3478	-54.0662
Tetra-, 50mM	44.3106	-41.9189	-17.0461
Tetra-, 50mM	66.011	-66.2545	0.833985
Tetra-, 50mM	81.7613	-80.8446	-30.0957
Tetra-, 50mM	32.8308	13.034	-30.6392
Tetra-, 50mM	26.9106	-24.5236	-11.4579
Tetra-, 50mM	55.5863	-55.3932	-10.6297
Tetra-, 50mM	55.2349	-52.1049	-27.1972
Tetra-, 50mM	51.2651	-38.2357	-55.6087
Tetra-, 50mM	51.4454	-48.7046	-20.0324
Tetra-, 50mM	27.6586	-20.2223	-17.2273
Tetra-, 50mM	64.343	-49.0021	-63.6627
Tetra-, 50mM	68.31	-26.5495	-98.2308
Tetra-, 50mM	51.361	-37.5238	-53.4194
Tetra-, 50mM	26.3316	-22.6499	-18.9597
Tetra-, 50mM	47.3025	3.4571	54.0282
Tetra-, 50mM	46.6617	-42.3729	-34.6561
Tetra-, 50mM	8.14123	5.58751	6.35354
Tetra-, 50mM	53.5456	-51.8719	-15.7012
Tetra-, 50mM	43.1373	-43.2547	-4.53367
Tetra-, 50mM	54.5947	-54.7001	-1.65677
Tetra-, 50mM	46.9666	-30.8632	-61.0537
Tetra-, 50mM	30.3681	-19.461	-23.7966
Tetra-, 50mM	62.8299	1.00569	-89.5412
Tetra-, 50mM	24.4383	-24.8792	-5.71879
Tetra-, 50mM	42.6986	-43.8482	-1.89456
Tetra-, 50mM	9.87519	-6.29869	-8.60008
Tetra-, 50mM	47.0429	-46.8853	-5.29678
Tetra-, 50mM	45.9556	-36.8627	-29.6352
Tetra-, 50mM	83.9039	-84.6956	-48.2379
Tetra-, 50mM	77.4424	-78.6839	20.4988
Tetra-, 50mM	34.1942	-32.2093	12.2216
Tetra-, 50mM	34.3859	-13.0324	-42.2976
Tetra-, 50mM	57.5147	-38.1115	-46.3914
Tetra-, 50mM	25.8971	-0.607184	-35.6122
Tetra-, 50mM	47.1946	-46.1595	-14.335
Tetra-, 50mM	11.1844	10.3075	5.49088
Tetra-, 50mM	38.8714	-37.1417	-16.6815
Tetra-, 50mM	44.2439	-41.6408	-17.8766
Tetra-, 50mM	53.1864	-50.2259	21.8609
Tetra-, 50mM	24.0565	-5.26072	-24.602
Tetra-, 50mM	69.7954	57.7781	-52.7547
Tetra-, 50mM	49.6361	50.5566	7.3279
Tetra-, 50mM	47.7949	-38.2258	-35.9648
Tetra-, 50mM	65.54	-64.7028	-15.4495
Tetra-, 50mM	41.2884	-39.7111	20.6225
Tetra-, 50mM	66.6482	-65.1927	-19.2003
Tetra-, 50mM	35.1664	-30.052	-19.1293
Tetra-, 50mM	30.2607	-27.3736	-20.9844
Tetra-, 50mM	42.1381	-12.1178	-40.6926
Tetra-, 50mM	82.3393	-82.4086	-171.608
Tetra-, 50mM	39.9449	30.4385	-27.2056
Tetra-, 50mM	71.1164	-63.0343	-44.6114
Tetra-, 50mM	20.9672	-18.8992	-10.5829
Tetra-, 50mM	64.8092	-64.8486	4.13631
Tetra-, 50mM	53.2357	39.4678	-52.3675
Tetra-, 50mM	52.1907	-28.0735	-49.0421
Tetra-, 50mM	53.6717	-53.0633	-31.1814
Tetra-, 50mM	39.3479	-18.2272	-35.6412
Tetra-, 50mM	33.4375	-32.4445	-9.99273
Tetra-, 50mM	27.5735	27.1051	5.31984
Tetra-, 50mM	72.4422	-67.1143	-38.8137
Tetra-, 50mM	28.5904	-29.4479	10.9619
Tetra-, 50mM	70.1933	-70.4584	0.461304
Tetra-, 50mM	46.9167	-47.4269	-36.4472
Tetra-, 50mM	36.9696	-0.367862	-40.577
Tetra-, 50mM	69.9665	-70.0714	-5.05963
Tetra-, 50mM	51.1029	-37.3608	-57.1142
Tetra-, 50mM	75.5826	-75.4459	81.7298
Tetra-, 50mM	126.489	135.272	-145.243
Tetra-, 50mM	77.6327	-72.8373	-55.1574
Tetra-, 50mM	30.0867	-29.2522	-9.56643
Tetra-, 50mM	71.3029	-47.6774	-114.392
Tetra-, 50mM	14.0841	14.0214	1.32826
Tetra-, 50mM	4.13587	-1.99914	3.62846
Tetra-, 50mM	29.7086	-24.4691	-17.5332
Tetra-, 50mM	70.1464	-71.1042	8.00917
Tetra-, 50mM	45.4204	-44.3218	-62.9534
Tetra-, 50mM	59.7293	-44.2816	-50.799
Tetra-, 50mM	68.1056	-68.4378	-36.0517
Tetra-, 50mM	24.1979	-20.3221	-16.6828
Tetra-, 50mM	29.4425	-29.8214	-9.02333
Tetra-, 50mM	54.773	-51.9975	-20.7935
Tetra-, 50mM	63.1371	-63.8185	-16.5799
Tetra-, 50mM	49.7183	-49.7464	0.301926
Tetra-, 50mM	51.8682	-52.633	16.7902
Tetra-, 50mM	37.765	-30.5788	-55.1061
Tetra-, 50mM	48.4774	-49.8526	-10.9931
Tetra-, 50mM	42.7569	40.2726	-17.5607
Tetra-, 50mM	79.0641	-78.7755	-23.0491
Tetra-, 50mM	26.3405	-26.5411	-3.96238
Tetra-, 50mM	77.6111	-77.8	13.1773
Tetra-, 50mM	25.3262	2.83533	-30.1368
Tetra-, H1	67.9823	-68.3667	1.1003
Tetra-, H1	168.424	170.645	-168.326
Tetra-, H1	75.0954	-70.1177	-38.8557
Tetra-, H1	26.842	-26.4529	-3.79839
Tetra-, H1	39.673	-39.868	-2.63387
Tetra-, H1	70.6101	-71.2244	-41.2926
Tetra-, H1	163.286	163.151	177.827
Tetra-, H1	50.3684	-48.5323	15.2439
Tetra-, H1	36.9737	-29.8633	-23.2428
Tetra-, H1	143.6	144.928	-164.824
Tetra-, H1	42.1721	-29.9341	-31.3182
Tetra-, H1	59.2299	-59.9152	-2.25857
Tetra-, H1	32.9444	-35.0475	-7.20677
Tetra-, H1	127.072	131.93	153.783
Tetra-, H1	52.4633	-32.7387	-47.4656
Tetra-, H1	55.8168	-57.8371	-36.3564
Tetra-, H1	41.2224	-38.447	22.7928
Tetra-, H1	109.407	127.034	-111.339
Tetra-, H1	41.9382	-41.8128	-4.71063
Tetra-, H1	43.1384	-42.9799	3.12679
Tetra-, H1	82.8187	-86.3652	-43.4102
Tetra-, H1	66.1204	-42.4673	70.0618
Tetra-, H1	58.083	-57.5653	-16.2722
Tetra-, H1	65.9706	-49.9189	48.6797
Tetra-, H1	31.2471	-31.2586	-0.330255
Tetra-, H1	123.469	149.167	128.771
Tetra-, H1	58.9896	-57.5807	16.4073
Tetra-, H1	61.7174	-60.4726	-102.498
Tetra-, H1	46.9564	-44.234	18.0861
Tetra-, H1	86.3713	85.5432	-58.4941
Tetra-, H1	42.0066	-42.0481	2.71665
Tetra-, H1	58.3816	-57.9986	13.3021
Tetra-, H1	28.6896	-29.5224	8.96196
Tetra-, H1	101.013	94.5235	-134.459
Tetra-, H1	60.9091	-60.9646	1.75781
Tetra-, H1	31.9863	-31.9525	1.41166
Tetra-, H1	155.075	154.336	-177.295
Tetra-, H1	142.416	149.78	-156.599
Tetra-, H1	35.7564	-34.7354	-9.06605
Tetra-, H1	51.1412	-40.0663	-47.9864
Tetra-, H1	66.6433	-66.3859	9.29421
Tetra-, H1	63.5328	-65.6294	13.4866
Tetra-, H1	45.3138	-40.6177	-23.0792
Tetra-, H1	163.048	164.034	-174.17
Tetra-, H1	56.713	-58.3195	16.8592
Tetra-, H1	146.374	159.383	-137.875
Tetra-, H1	46.7557	-40.9047	-27.9032
Tetra-, H1	33.2942	-29.9939	-14.0834
Tetra-, H1	47.1218	-48.1333	-63.086
Tetra-, H1	119.001	120.867	-161.097
Tetra-, H1	43.4575	-43.2801	0.537355
Tetra-, H1	44.9865	46.7574	4.92669
Tetra-, H1	18.2719	-18.395	4.75709
Tetra-, H1	111.134	112.139	-104.38
Tetra-, H1	36.1132	-17.2739	-36.9071
Tetra-, H1	171.09	177.02	171.564
Tetra-, H1	57.1841	-55.7886	-16.9651
Tetra-, H1	32.7256	-14.998	42.3122
Tetra-, H1	97	75.25	-94.0943
Tetra-, H1	58.1903	-59.3972	22.4024
Tetra-, H1	8.30657	-8.54281	1.19398
Tetra-, H1	123.251	120.209	-158.514
Tetra-, H1	45.1306	-39.4882	-26.0098
Tetra-, H1	56.2143	-56.1614	-5.88169
Tetra-, H1	6.6608	-2.35796	7.50739
Tetra-, H1	46.5179	-46.4778	9.94865
Tetra-, H1	49.1333	-49.1146	2.82172
Tetra-, H1	155.774	-155.665	-162.835
Tetra-, H1	148.601	150.743	-162.252
Tetra-, H1	77.3083	-77.6539	0.984144
Tetra-, H1	109.897	143.086	115.521
Tetra-, H1	35.1995	-31.7948	15.9239
Tetra-, H1	143.396	144.077	159.626
Tetra-, H1	55.8622	-35.4268	63.931
Tetra-, H1	155.513	155.195	167.554
Tetra-, H1	37.7231	-39.5662	6.73385
Tetra-, H1	35.8485	-34.8785	9.03272
Tetra-, H1	140.853	141.61	-170.821
Tetra-, H1	61.3661	-60.5595	-14.0488
Tetra-, H1	20.4774	9.20197	-21.737
Tetra-, H1	114.8	119.349	-150.382
Tetra-, H1	70.4933	-71.6048	-3.27459
Tetra-, H1	53.2609	9.38534	-53.4326
Tetra-, H1	74.3692	-74.7741	4.66914
Tetra-, H1	26.1678	-26.1585	1.35341
Tetra-, H1	118.194	121.558	-154.465
Tetra-, H1	72.7748	-72.5412	-22.6654
Tetra-, H1	57.1665	-57.3164	-1.3136
Tetra-, H1	53.2797	-52.1702	-16.5631
Tetra-, H1	45.1397	-40.8787	-21.8084
Tetra-, H1	61.8214	-46.8898	-61.0075
Tetra-, H1	37.9593	-38.9124	-5.59643
Tetra-, H1	49.5618	-47.6051	-14.8418
Tetra-, H1	56.5928	-54.6114	-17.5298
Tetra-, H1	65.4109	-63.5176	27.6074
Tetra-, H1	134.996	143.598	-146.448
Tetra-, H1	70.9658	-71.8643	1.96163
Tetra-, H1	116.815	116.704	179.669
Tetra-, H1	56.6899	-51.2302	-64.1376
Tetra-, H1	67.504	-59.4078	-134.871
Tetra-, H1	31.7489	-30.1848	10.5223
Tetra-, H1	106.525	108.258	-58.7339
Tetra-, H1	45.3919	-48.4591	10.6404
Tetra-, H1	56.8735	-56.1681	-10.7136
Tetra-, H1	152.672	-177.531	145.472
Tetra-, H1	42.3697	-35.1325	-25.2925
Tetra-, H1	119.383	122.896	-144.596
Tetra-, H1	68.3807	-70.2056	-20.2903
Tetra-, H1	39.0715	18.4475	-37.1014
Tetra-, H1	59.9513	-57.9685	-18.274
Tetra-, H1	70.5241	-61.2968	-43.3167
Tetra-, H1	59.8298	-59.848	2.68986
Tetra-, H1	47.633	-44.4394	26.9864
Tetra-, H1	20.7121	19.1527	9.0634
Tetra-, H1	144.606	150.473	-131.596
Tetra-, H1	35.949	-32.9724	-19.315
Tetra-, H1	52.503	-52.4822	4.35048
Tetra-, H1	60.1	-57.0089	-32.2465
Tetra-, H1	54.7441	-49.1874	-30.0541
Tetra-, H1	53.1186	-53.2003	-1.93363
Tetra-, H1	49.4384	-49.0098	8.82558
Tetra-, H1	45.3718	45.252	4.73969
Tetra-, H1	67.6774	-67.3233	-11.3019
Tetra-, H1	20.9594	2.24886	-24.7365
Tetra-, H1	35.0945	-34.9866	4.23084
Tetra-, H1	114.876	124.611	-112.945
Tetra-, H1	31.429	-2.65688	-33.8046
Tetra-, H1	50.1836	-53.2306	11.2698
Tetra-, H1	41.7044	-41.3606	18.6555
Tetra-, H1	48.2472	-48.0511	5.6147
Tetra-, H1	115.475	116.077	168.617
Tetra-, H1	44.8828	-42.7129	42.6503
