# Supplementary material for: Angle between DNA linker and nucleosome core particle regulates array compaction revealed by individual-particle cryo-electron tomography
Source: Nat Commun. 2024 May 23;15:4395. doi: 10.1038/s41467-024-48305-1 (PMC11116431; doi:10.1038/s41467-024-48305-1)
Supplement: Supplementary file 10 — Source Data [file 41467_2024_48305_MOESM10_ESM.zip › Source_Data/SupFig8g_Data.xlsx]

## Sheet: SupFig. 8g
Pair ID	φ1 + φ2	40 bp + d1 + d2
	(°)	(bp)
1	1	46
2	136	37
3	220	44
4	13	38
5	258	50
6	50	45
7	261	42
8	374	52
9	391	49
10	331	39
11	30	50
12	191	42
13	345	38
14	87	36
15	340	35
16	52	37
17	166	50
18	328	49
19	377	46
20	262	52
21	341	44
22	135	59
23	16	38
24	10	44
25	229	50
26	240	34
27	28	47
28	180	40
29	329	43
30	102	62
31	146	45
32	287	43
33	126	42
34	116	43
35	58	50
36	130	39
37	0	39
38	91	41
39	179	44
40	214	47
41	38	44
42	269	44
43	280	48
44	370	44
45	8	40
46	162	38
47	248	41
48	288	47
49	242	36
50	158	51
51	6	41
52	34	67
53	301	39
54	44	40
55	234	54
56	71	52
57	171	50
58	289	47
59	29	43
60	142	34
61	293	38
62	204	40
63	183	64
64	232	50
65	238	45
66	222	41
67	49	42
68	27	38
69	110	35
70	64	45
71	198	62
72	369	35
73	3	45
74	201	52
75	367	56
76	322	44
77	149	37
78	324	41
79	239	39
80	15	45
81	85	45
82	264	48
83	100	46
84	76	48
85	92	53
86	113	40
87	321	33
88	366	44
89	217	40
90	355	39
91	233	37
92	128	49
93	155	37
94	316	49
95	283	41
96	315	40
97	70	37
98	350	61
99	312	39
100	221	41
101	19	36
102	279	44
103	313	46
104	57	53
105	275	38
106	55	37
107	284	37
108	77	44
109	376	52
110	108	63
111	31	38
112	161	46
113	199	45
114	148	67
115	178	52
116	357	46
117	243	50
118	259	44
119	109	63
120	231	54
121	278	42
122	354	90
123	169	99
124	382	55
125	256	55
126	61	46
127	134	47
128	114	44
129	81	45
130	273	36
131	330	34
132	93	52
133	253	43
134	212	48
135	249	45
136	302	40
137	247	34
138	265	60
139	33	61
140	360	101
141	156	39
142	168	55
143	182	69
144	207	50
145	263	32
146	380	38
147	235	39
148	177	50
149	94	49
150	188	36
151	274	36
152	361	49
153	20	47
154	347	40
155	42	42
156	39	43
157	2	54
158	5	82
159	206	58
160	298	44
161	372	47
162	106	71
163	54	41
164	215	44
165	268	45
166	189	54
167	308	54
168	388	42
169	285	48
170	7	39
171	112	42
172	346	29
173	241	46
174	300	46
175	129	52
176	132	50
177	317	84
178	205	43
179	304	37
180	74	74
181	252	34
182	276	49
183	211	42
184	103	44
185	165	44
186	310	40
187	174	37
188	176	64
189	281	40
190	291	55
191	250	42
192	72	54
193	297	41
194	389	73
195	17	47
196	333	39
197	37	48
198	104	42
199	246	49
200	236	43
201	208	48
202	216	53
203	296	56
204	143	43
205	387	40
206	40	51
207	47	57
208	173	57
209	18	46
210	230	46
211	318	31
212	190	57
213	392	52
214	73	49
215	371	79
216	223	52
217	193	50
218	327	28
219	342	81
220	379	47
221	368	42
222	4	39
223	309	40
224	209	52
225	151	34
226	63	42
227	292	50
228	131	49
229	167	88
230	115	42
231	123	52
232	144	51
233	320	80
234	12	48
235	137	56
236	86	61
237	384	49
238	364	49
239	14	49
240	260	43
241	23	37
242	314	52
243	226	43
244	59	67
245	170	49
246	32	60
247	270	52
248	194	47
249	337	43
250	272	59
251	290	36
252	88	49
253	210	28
254	383	40
255	140	43
256	89	47
257	111	47
258	26	49
259	48	51
260	78	46
261	227	42
262	46	53
263	75	45
264	228	49
265	363	62
266	282	33
267	125	88
268	138	52
269	390	39
270	251	56
271	385	34
272	154	59
273	41	37
274	117	43
275	60	42
276	295	38
277	124	44
278	237	45
279	266	41
280	381	84
281	224	56
282	141	64
283	101	43
284	21	46
285	386	61
286	365	27
287	196	50
288	11	53
289	139	43
290	186	55
291	326	84
292	213	31
293	107	48
294	225	42
295	24	48
296	175	60
297	119	44
298	218	59
299	323	91
300	105	39
301	197	59
302	159	42
303	349	86
304	160	50
305	66	62
306	152	50
307	307	82
308	356	96
309	378	30
310	90	56
311	99	59
312	286	42
313	306	39
314	80	53
315	305	87
316	219	63
317	145	54
318	244	68
319	271	31
320	339	146
321	335	79
322	294	62
323	43	45
324	257	27
325	133	58
326	195	57
327	147	61
328	65	48
329	95	49
330	51	45
331	351	84
332	187	54
333	82	56
334	96	40
335	245	48
336	334	57
337	254	56
338	164	56
339	203	66
340	332	75
341	79	53
342	9	84
343	163	64
344	56	49
345	277	33
346	319	47
347	336	52
348	343	61
349	185	51
350	200	54
351	375	78
352	25	74
353	353	49
354	69	47
355	303	82
356	150	61
357	192	59
358	184	70
359	393	76
360	153	85
361	311	78
362	172	76
363	202	41
364	45	45
365	62	42
366	255	59
367	35	55
368	67	61
369	267	27
370	348	54
371	97	70
372	157	63
373	127	66
374	358	76
375	53	76
376	359	90
377	344	90
378	84	94
379	181	67
380	36	59
381	373	79
382	98	50
383	362	72
384	83	55
385	352	73
386	118	53
387	325	78
388	120	46
389	299	70
390	122	43
391	22	80
392	121	94
393	338	74
