# Supplementary material for: Angle between DNA linker and nucleosome core particle regulates array compaction revealed by individual-particle cryo-electron tomography
Source: Nat Commun. 2024 May 23;15:4395. doi: 10.1038/s41467-024-48305-1 (PMC11116431; doi:10.1038/s41467-024-48305-1)
Supplement: Supplementary file 10 — Source Data [file 41467_2024_48305_MOESM10_ESM.zip › Source_Data/SupFig9b_Data.xlsx]

## Sheet: SupFig.9b
n, n+1					n, n+2					n, n+3
Type	Core #1	Core #2	Distance (Å)		Type	Core #1	Core #2	Distance (Å)		Type	Core #1	Core #2	Distance (Å)
Di-	1	2	237.06		Tri-	1	3	215.29		Tetra-	1	4	654.85
Di-	1	2	197.27		Tri-	1	3	197.21		Tetra-	1	4	328.38
Di-	1	2	212.8		Tri-	1	3	211.76		Tetra-	1	4	253.94
Di-	1	2	240.44		Tri-	1	3	333.51		Tetra-	1	4	395.89
Di-	1	2	224.41		Tri-	1	3	188.67		Tetra-	1	4	412.96
Di-	1	2	324.05		Tri-	1	3	196.27		Tetra-	1	4	230.74
Di-	1	2	212.53		Tri-	1	3	319.76		Tetra-	1	4	455.95
Di-	1	2	222.42		Tri-	1	3	226.56		Tetra-	1	4	356.87
Di-	1	2	232.56		Tri-	1	3	343.73		Tetra-	1	4	240.11
Di-	1	2	352.96		Tri-	1	3	199.32		Tetra-	1	4	343.2
Di-	1	2	210.31		Tri-	1	3	233.36		Tetra-	1	4	504.16
Di-	1	2	202.83		Tri-	1	3	146.46		Tetra-	1	4	273.69
Di-	1	2	228.52		Tri-	1	3	274.03		Tetra-	1	4	677.5
Di-	1	2	232.74		Tri-	1	3	437.23		Tetra-	1	4	385.13
Di-	1	2	214.46		Tri-	1	3	316.85		Tetra-	1	4	417.46
Di-	1	2	165.56		Tri-	1	3	330.19		Tetra-	1	4	283.1
Di-	1	2	208.71		Tri-	1	3	262.73		Tetra-	1	4	476.35
Di-	1	2	200.36		Tri-	1	3	444.09		Tetra-	1	4	385.59
Di-	1	2	223.52		Tri-	1	3	172.22		Tetra-	1	4	430.2
Di-	1	2	219.78		Tri-	1	3	231.14		Tetra-	1	4	231.77
Di-	1	2	219.14		Tri-	1	3	460.83		Tetra-	1	4	347.29
Di-	1	2	247		Tri-	1	3	211.91		Tetra-	1	4	343.96
Di-	1	2	230.35		Tri-	1	3	253.09		Tetra-	1	4	167.23
Di-	1	2	162.56		Tri-	1	3	267.84		Tetra-	1	4	254.88
Di-	1	2	203.29		Tri-	1	3	293.29		Tetra-	1	4	465.93
Di-	1	2	252.07		Tri-	1	3	572.92		Tetra-	1	4	478.88
Di-	1	2	235.39		Tri-	1	3	257.63		Tetra-	1	4	414.74
Di-	1	2	226.65		Tri-	1	3	204.75		Tetra-	1	4	214.35
Di-	1	2	224.66		Tri-	1	3	265.95		Tetra-, 50mM	1	4	237.29
Di-	1	2	213.63		Tri-	1	3	276.67		Tetra-, 50mM	1	4	283.76
Di-	1	2	216.83		Tri-	1	3	205.92		Tetra-, 50mM	1	4	268.04
Di-	1	2	226.17		Tri-	1	3	338.42		Tetra-, 50mM	1	4	201.55
Di-	1	2	200.64		Tri-	1	3	239.23		Tetra-, 50mM	1	4	360.05
Tri-	1	2	256.57		Tri-	1	3	230.69		Tetra-, 50mM	1	4	245.06
Tri-	2	3	171.29		Tri-	1	3	189.49		Tetra-, 50mM	1	4	234.29
Tri-	1	2	238.47		Tri-	1	3	261.34		Tetra-, 50mM	1	4	299.84
Tri-	2	3	246.19		Tri-	1	3	302.51		Tetra-, 50mM	1	4	306.1
Tri-	1	2	224.32		Tri-	1	3	268.82		Tetra-, 50mM	1	4	325.21
Tri-	2	3	248.44		Tri-	1	3	233.85		Tetra-, 50mM	1	4	305.2
Tri-	1	2	242.64		Tri-	1	3	201.1		Tetra-, 50mM	1	4	270.62
Tri-	2	3	237.09		Tri-	1	3	215.73		Tetra-, 50mM	1	4	269.8
Tri-	1	2	227.87		Tri-	1	3	269.69		Tetra-, 50mM	1	4	318.14
Tri-	2	3	229.7		Tri-	1	3	231.24		Tetra-, 50mM	1	4	268.14
Tri-	1	2	238.15		Tri-	1	3	300.64		Tetra-, 50mM	1	4	256.87
Tri-	2	3	224.64		Tri-	1	3	506.08		Tetra-, 50mM	1	4	292.07
Tri-	1	2	242.72		Tetra-	1	3	301.11		Tetra-, 50mM	1	4	269.05
Tri-	2	3	185.71		Tetra-	2	4	626.53		Tetra-, 50mM	1	4	245.93
Tri-	1	2	244.47		Tetra-	1	3	226.95		Tetra-, 50mM	1	4	274.56
Tri-	2	3	228.96		Tetra-	2	4	202.11		Tetra-, 50mM	1	4	243.97
Tri-	1	2	245.58		Tetra-	1	3	306.71		Tetra-, 50mM	1	4	251.33
Tri-	2	3	227.7		Tetra-	2	4	312.12		Tetra-, 50mM	1	4	228.7
Tri-	1	2	248.47		Tetra-	1	3	224.91		Tetra-, 50mM	1	4	272.89
Tri-	2	3	241.22		Tetra-	2	4	241.78		Tetra-, 50mM	1	4	273.7
Tri-	1	2	300.56		Tetra-	1	3	355.64		Tetra-, 50mM	1	4	252.36
Tri-	2	3	241.48		Tetra-	1	3	228.86		Tetra-, 50mM	1	4	276.34
Tri-	1	2	220.39		Tetra-	2	4	184.21		Tetra-, 50mM	1	4	270.83
Tri-	2	3	226.19		Tetra-	1	3	203.44		Tetra-, 50mM	1	4	296.54
Tri-	1	2	247.95		Tetra-	2	4	192.69		Tetra-, 50mM	1	4	288.78
Tri-	2	3	221.61		Tetra-	1	3	284.14		Tetra-, 50mM	1	4	299.97
Tri-	1	2	285.1		Tetra-	2	4	297.28		Tetra-, 50mM	1	4	262.68
Tri-	2	3	218.7		Tetra-	1	3	425.18		Tetra-, H1	1	4	463.9
Tri-	1	2	237.4		Tetra-	2	4	348.96		Tetra-, H1	1	4	313.87
Tri-	2	3	226.09		Tetra-	1	3	263.52		Tetra-, H1	1	4	560.73
Tri-	1	2	237.81		Tetra-	2	4	263.56		Tetra-, H1	1	4	497.24
Tri-	2	3	233.36		Tetra-	1	3	259.82		Tetra-, H1	1	4	420.27
Tri-	1	2	232.25		Tetra-	2	4	492.66		Tetra-, H1	1	4	293.03
Tri-	2	3	221.93		Tetra-	1	3	389.91		Tetra-, H1	1	4	356.38
Tri-	1	2	265.78		Tetra-	2	4	499.82		Tetra-, H1	1	4	491.39
Tri-	2	3	243.53		Tetra-	1	3	249.85		Tetra-, H1	1	4	442.7
Tri-	1	2	236.09		Tetra-	2	4	147.12		Tetra-, H1	1	4	478.07
Tri-	2	3	210.54		Tetra-	1	3	453.76		Tetra-, H1	1	4	245.6
Tri-	1	2	207.77		Tetra-	2	4	452.15		Tetra-, H1	1	4	371.76
Tri-	2	3	214.13		Tetra-	1	3	306.91		Tetra-, H1	1	4	423.74
Tri-	1	2	230.56		Tetra-	2	4	280.28		Tetra-, H1	1	4	245.35
Tri-	2	3	316.3		Tetra-	1	3	333.49		Tetra-, H1	1	4	376.24
Tri-	1	2	255.04		Tetra-	2	4	277.26		Tetra-, H1	1	4	375.38
Tri-	2	3	212.03		Tetra-	1	3	352.97		Tetra-, H1	1	4	235.85
Tri-	1	2	238.86		Tetra-	2	4	251.5		Tetra-, H1	1	4	641
Tri-	2	3	226.66		Tetra-	1	3	373.82		Tetra-, H1	1	4	410.8
Tri-	1	2	248.79		Tetra-	2	4	388.44		Tetra-, H1	1	4	560.47
Tri-	2	3	248.75		Tetra-	1	3	185.19		Tetra-, H1	1	4	443.51
Tri-	1	2	233.97		Tetra-	2	4	445.55		Tetra-, H1	1	4	466.78
Tri-	2	3	186.21		Tetra-	1	3	351.35		Tetra-, H1	1	4	274.91
Tri-	1	2	260.35		Tetra-	2	4	199.78		Tetra-, H1	1	4	218.17
Tri-	2	3	317.06		Tetra-	1	3	237.11		Tetra-, H1	1	4	368.4
Tri-	1	2	236.9		Tetra-	2	4	258.51		Tetra-, H1	1	4	432.46
Tri-	2	3	285.37		Tetra-	1	3	297.41		Tetra-, H1	1	4	552.2
Tri-	1	2	219.6		Tetra-	2	4	291.26		Tetra-, H1	1	4	357.4
Tri-	2	3	233.95		Tetra-	1	3	378.86		Tetra-, H1	1	4	440.73
Tri-	1	2	214.63		Tetra-	1	3	262.54		Tetra-, H1	1	4	343.77
Tri-	2	3	219.82		Tetra-	2	4	274.59		Tetra-, H1	1	4	246.63
Tri-	1	2	210.19		Tetra-	1	3	345.62		Tetra-, H1	1	4	232.35
Tri-	2	3	211.13		Tetra-	2	4	267.89		Tetra-, H1	1	4	421.43
Tri-	1	2	229.46		Tetra-	1	3	202.17
Tri-	2	3	211.17		Tetra-	2	4	242.49
Tri-	1	2	257.94		Tetra-	1	3	249.93
Tri-	2	3	209.3		Tetra-	2	4	266.93
Tri-	1	2	266.92		Tetra-	1	3	354.95
Tri-	2	3	255.42		Tetra-	2	4	311.75
Tri-	1	2	249.38		Tetra-	1	3	244.76
Tri-	2	3	220.07		Tetra-	2	4	263.35
Tri-	1	2	237.91		Tetra-	1	3	247.71
Tri-	2	3	232.18		Tetra-	2	4	319.4
Tri-	1	2	226.34		Tetra-, 50mM	1	3	104.84
Tri-	2	3	191.18		Tetra-, 50mM	2	4	147.18
Tri-	1	2	219.39		Tetra-, 50mM	1	3	172.5
Tri-	2	3	260.71		Tetra-, 50mM	2	4	123.78
Tri-	1	2	238.23		Tetra-, 50mM	1	3	152.03
Tri-	2	3	269.52		Tetra-, 50mM	2	4	110.59
Tri-	1	2	265.34		Tetra-, 50mM	1	3	95.29
Tri-	2	3	221.51		Tetra-, 50mM	2	4	166.11
Tri-	1	2	239.97		Tetra-, 50mM	1	3	200.97
Tri-	2	3	226.06		Tetra-, 50mM	2	4	183.17
Tri-	1	2	218.52		Tetra-, 50mM	1	3	108.86
Tri-	2	3	239.15		Tetra-, 50mM	2	4	204.89
Tri-	1	2	207.5		Tetra-, 50mM	1	3	262.05
Tri-	2	3	210.45		Tetra-, 50mM	1	3	285.21
Tri-	1	2	248.42		Tetra-, 50mM	1	3	83.63
Tri-	2	3	258.14		Tetra-, 50mM	2	4	248.21
Tri-	1	2	248.93		Tetra-, 50mM	1	3	157.83
Tri-	2	3	235.39		Tetra-, 50mM	2	4	94.65
Tri-	1	2	358.07		Tetra-, 50mM	1	3	120.52
Tri-	2	3	220.54		Tetra-, 50mM	2	4	158.55
Tetra-	1	2	224.78		Tetra-, 50mM	1	3	230.44
Tetra-	2	3	242.82		Tetra-, 50mM	2	4	112.95
Tetra-	3	4	386.69		Tetra-, 50mM	1	3	164.45
Tetra-	1	2	219.52		Tetra-, 50mM	2	4	169.84
Tetra-	2	3	245.92		Tetra-, 50mM	1	3	174.9
Tetra-	3	4	237.91		Tetra-, 50mM	2	4	173.6
Tetra-	1	2	208.37		Tetra-, 50mM	1	3	155.93
Tetra-	2	3	231.99		Tetra-, 50mM	2	4	162.29
Tetra-	3	4	240.26		Tetra-, 50mM	1	3	138.41
Tetra-	1	2	249.03		Tetra-, 50mM	2	4	171.68
Tetra-	2	3	248.58		Tetra-, 50mM	1	3	104.73
Tetra-	3	4	232.16		Tetra-, 50mM	2	4	213.35
Tetra-	1	2	272.83		Tetra-, 50mM	1	3	113.66
Tetra-	2	3	238.07		Tetra-, 50mM	2	4	145.46
Tetra-	1	2	282.94		Tetra-, 50mM	1	3	114.84
Tetra-	2	3	211.42		Tetra-, 50mM	2	4	85.97
Tetra-	3	4	233.4		Tetra-, 50mM	1	3	184.11
Tetra-	1	2	229.15		Tetra-, 50mM	2	4	178.99
Tetra-	2	3	297.15		Tetra-, 50mM	1	3	102.78
Tetra-	3	4	223.81		Tetra-, 50mM	2	4	146.11
Tetra-	1	2	232.99		Tetra-, 50mM	1	3	215.98
Tetra-	2	3	238.89		Tetra-, 50mM	2	4	188.21
Tetra-	3	4	225.59		Tetra-, 50mM	1	3	98.32
Tetra-	1	2	241.56		Tetra-, 50mM	2	4	118.5
Tetra-	2	3	250.36		Tetra-, 50mM	1	3	302.43
Tetra-	3	4	259.19		Tetra-, 50mM	2	4	224.17
Tetra-	1	2	236.37		Tetra-, 50mM	1	3	104.76
Tetra-	2	3	277.24		Tetra-, 50mM	2	4	109.5
Tetra-	3	4	151.93		Tetra-, 50mM	1	3	198.28
Tetra-	1	2	260.5		Tetra-, 50mM	2	4	107.73
Tetra-	2	3	277.16		Tetra-, 50mM	1	3	124.7
Tetra-	3	4	280.58		Tetra-, 50mM	2	4	94.93
Tetra-	1	2	274.38		Tetra-, 50mM	1	3	228.2
Tetra-	2	3	237.53		Tetra-, 50mM	2	4	105.81
Tetra-	3	4	301.6		Tetra-, 50mM	1	3	238.96
Tetra-	1	2	229.42		Tetra-, 50mM	2	4	115.79
Tetra-	2	3	256.93		Tetra-, 50mM	1	3	80.13
Tetra-	3	4	220.04		Tetra-, 50mM	2	4	267
Tetra-	1	2	253.76		Tetra-, 50mM	1	3	150.64
Tetra-	2	3	229.05		Tetra-, 50mM	2	4	139.45
Tetra-	3	4	229.11		Tetra-, 50mM	1	3	111.14
Tetra-	1	2	244.72		Tetra-, 50mM	2	4	183.83
Tetra-	2	3	119.28		Tetra-, 50mM	1	3	78.43
Tetra-	3	4	223		Tetra-, 50mM	2	4	157.28
Tetra-	1	2	225.38		Tetra-, 50mM	1	3	71.56
Tetra-	2	3	236.89		Tetra-, 50mM	2	4	198.19
Tetra-	3	4	253.81		Tetra-, H1	1	3	436.51
Tetra-	1	2	156.69		Tetra-, H1	2	4	327.92
Tetra-	2	3	258.11		Tetra-, H1	1	3	180.39
Tetra-	3	4	227.37		Tetra-, H1	2	4	429.1
Tetra-	1	2	316.17		Tetra-, H1	1	3	528.34
Tetra-	2	3	265.15		Tetra-, H1	2	4	387.64
Tetra-	3	4	134.45		Tetra-, H1	1	3	436.59
Tetra-	1	2	270.05		Tetra-, H1	2	4	230.22
Tetra-	2	3	220.02		Tetra-, H1	1	3	493.83
Tetra-	3	4	327.61		Tetra-, H1	2	4	275.49
Tetra-	1	2	252.57		Tetra-, H1	1	3	166.25
Tetra-	2	3	211.44		Tetra-, H1	2	4	138.94
Tetra-	3	4	224.84		Tetra-, H1	1	3	463.3
Tetra-	1	2	262.75		Tetra-, H1	2	4	212.54
Tetra-	2	3	230.89		Tetra-, H1	1	3	461.71
Tetra-	3	4	220.05		Tetra-, H1	2	4	286.12
Tetra-	1	2	183.87		Tetra-, H1	1	3	376.78
Tetra-	2	3	237.94		Tetra-, H1	2	4	290.85
Tetra-	3	4	154.8		Tetra-, H1	1	3	617.26
Tetra-	1	2	316.14		Tetra-, H1	2	4	206.31
Tetra-	2	3	245.8		Tetra-, H1	1	3	183.52
Tetra-	1	2	257.3		Tetra-, H1	2	4	190.76
Tetra-	2	3	238.89		Tetra-, H1	1	3	468.41
Tetra-	3	4	253.15		Tetra-, H1	2	4	267.48
Tetra-	1	2	238.04		Tetra-, H1	1	3	372.93
Tetra-	2	3	204.78		Tetra-, H1	2	4	316.39
Tetra-	3	4	262.48		Tetra-, H1	1	3	518.09
Tetra-	1	2	263.64		Tetra-, H1	2	4	301.98
Tetra-	2	3	211.6		Tetra-, H1	1	3	214.39
Tetra-	3	4	242.01		Tetra-, H1	2	4	345.84
Tetra-	1	2	241.94		Tetra-, H1	1	3	499.35
Tetra-	2	3	217.62		Tetra-, H1	2	4	257.79
Tetra-	3	4	270.52		Tetra-, H1	1	3	156.81
Tetra-	1	2	250.24		Tetra-, H1	2	4	133.9
Tetra-	2	3	241		Tetra-, H1	1	3	370.86
Tetra-	3	4	228.27		Tetra-, H1	2	4	410.21
Tetra-	1	2	245.81		Tetra-, H1	1	3	249.75
Tetra-	2	3	229.31		Tetra-, H1	2	4	560.66
Tetra-	3	4	242.36		Tetra-, H1	1	3	536.64
Tetra-	1	2	238.03		Tetra-, H1	2	4	363.3
Tetra-	2	3	203.59		Tetra-, H1	1	3	245.42
Tetra-	3	4	282.09		Tetra-, H1	2	4	350.65
Tetra-, 50mM	1	2	204.48		Tetra-, H1	1	3	451.9
Tetra-, 50mM	2	3	184.87		Tetra-, H1	2	4	320.15
Tetra-, 50mM	3	4	180.55		Tetra-, H1	1	3	192
Tetra-, 50mM	1	2	225.16		Tetra-, H1	2	4	205.55
Tetra-, 50mM	2	3	208		Tetra-, H1	1	3	186.09
Tetra-, 50mM	3	4	206.78		Tetra-, H1	2	4	184.19
Tetra-, 50mM	1	2	227.28		Tetra-, H1	1	3	436.78
Tetra-, 50mM	2	3	230.98		Tetra-, H1	2	4	184.54
Tetra-, 50mM	3	4	234.76		Tetra-, H1	1	3	469.88
Tetra-, 50mM	1	2	170.78		Tetra-, H1	2	4	287.49
Tetra-, 50mM	2	3	248.16		Tetra-, H1	1	3	323.86
Tetra-, 50mM	3	4	217.1		Tetra-, H1	2	4	475.38
Tetra-, 50mM	1	2	214.14		Tetra-, H1	1	3	215.63
Tetra-, 50mM	2	3	172.16		Tetra-, H1	2	4	219.06
Tetra-, 50mM	3	4	224.78		Tetra-, H1	1	3	179.35
Tetra-, 50mM	1	2	234.18		Tetra-, H1	2	4	533.93
Tetra-, 50mM	2	3	216.44		Tetra-, H1	1	3	203.42
Tetra-, 50mM	3	4	221.59		Tetra-, H1	2	4	228.22
Tetra-, 50mM	1	2	231.69		Tetra-, H1	1	3	246.74
Tetra-, 50mM	2	3	209.19		Tetra-, H1	2	4	155.53
Tetra-, 50mM	1	2	136.28		Tetra-, H1	1	3	446.31
Tetra-, 50mM	2	3	233.8		Tetra-, H1	2	4	174.67
Tetra-, 50mM	1	2	214.6		Tetra-, H1	1	3	170.77
Tetra-, 50mM	2	3	228.5		Tetra-, H1	2	4	412.06
Tetra-, 50mM	3	4	159.75
Tetra-, 50mM	1	2	234.19
Tetra-, 50mM	2	3	219.79
Tetra-, 50mM	3	4	232.67
Tetra-, 50mM	1	2	216.16
Tetra-, 50mM	2	3	206.91
Tetra-, 50mM	3	4	227.95
Tetra-, 50mM	1	2	235.47
Tetra-, 50mM	2	3	162.82
Tetra-, 50mM	3	4	231.75
Tetra-, 50mM	1	2	215.41
Tetra-, 50mM	2	3	239.68
Tetra-, 50mM	3	4	239.32
Tetra-, 50mM	1	2	163.81
Tetra-, 50mM	2	3	229.75
Tetra-, 50mM	3	4	215.08
Tetra-, 50mM	1	2	222.23
Tetra-, 50mM	2	3	205.05
Tetra-, 50mM	3	4	184.74
Tetra-, 50mM	1	2	227.9
Tetra-, 50mM	2	3	210.96
Tetra-, 50mM	3	4	221.07
Tetra-, 50mM	1	2	180.6
Tetra-, 50mM	2	3	226.06
Tetra-, 50mM	3	4	222.05
Tetra-, 50mM	1	2	228.34
Tetra-, 50mM	2	3	232.61
Tetra-, 50mM	3	4	194.7
Tetra-, 50mM	1	2	243.49
Tetra-, 50mM	2	3	197.46
Tetra-, 50mM	3	4	217.65
Tetra-, 50mM	1	2	178.28
Tetra-, 50mM	2	3	168.2
Tetra-, 50mM	3	4	154.2
Tetra-, 50mM	1	2	190.93
Tetra-, 50mM	2	3	176.61
Tetra-, 50mM	3	4	170.24
Tetra-, 50mM	1	2	218.39
Tetra-, 50mM	2	3	242.96
Tetra-, 50mM	3	4	217.24
Tetra-, 50mM	1	2	198.08
Tetra-, 50mM	2	3	218.58
Tetra-, 50mM	3	4	227.44
Tetra-, 50mM	1	2	205.2
Tetra-, 50mM	2	3	228.49
Tetra-, 50mM	3	4	158.03
Tetra-, 50mM	1	2	206.16
Tetra-, 50mM	2	3	236.82
Tetra-, 50mM	3	4	211.73
Tetra-, 50mM	1	2	189.82
Tetra-, 50mM	2	3	178.88
Tetra-, 50mM	3	4	208.52
Tetra-, 50mM	1	2	197.87
Tetra-, 50mM	2	3	200.22
Tetra-, 50mM	3	4	236.32
Tetra-, 50mM	1	2	197.27
Tetra-, 50mM	2	3	169.22
Tetra-, 50mM	3	4	182.91
Tetra-, 50mM	1	2	173.46
Tetra-, 50mM	2	3	196.35
Tetra-, 50mM	3	4	183.12
Tetra-, 50mM	1	2	204.3
Tetra-, 50mM	2	3	237.43
Tetra-, 50mM	3	4	218.43
Tetra-, 50mM	1	2	208.77
Tetra-, 50mM	2	3	207.18
Tetra-, 50mM	3	4	213.42
Tetra-, 50mM	1	2	216.74
Tetra-, 50mM	2	3	210.96
Tetra-, 50mM	3	4	204.18
Tetra-, 50mM	1	2	235.94
Tetra-, 50mM	2	3	216.4
Tetra-, 50mM	3	4	239.76
Tetra-, 50mM	1	2	197.97
Tetra-, 50mM	2	3	203.98
Tetra-, 50mM	3	4	209.89
Tetra-, H1	1	2	178.4
Tetra-, H1	2	3	266.28
Tetra-, H1	3	4	217.82
Tetra-, H1	1	2	175.41
Tetra-, H1	2	3	212.91
Tetra-, H1	3	4	250.95
Tetra-, H1	1	2	205.93
Tetra-, H1	2	3	328.32
Tetra-, H1	3	4	171.83
Tetra-, H1	1	2	305.33
Tetra-, H1	2	3	207.01
Tetra-, H1	3	4	202.15
Tetra-, H1	1	2	211.36
Tetra-, H1	2	3	321.7
Tetra-, H1	3	4	178.62
Tetra-, H1	1	2	201.16
Tetra-, H1	2	3	187.76
Tetra-, H1	3	4	200.02
Tetra-, H1	1	2	213.48
Tetra-, H1	2	3	274.44
Tetra-, H1	3	4	194.17
Tetra-, H1	1	2	231.62
Tetra-, H1	2	3	288.65
Tetra-, H1	3	4	187.2
Tetra-, H1	1	2	213.31
Tetra-, H1	2	3	272.3
Tetra-, H1	3	4	225.25
Tetra-, H1	1	2	272.67
Tetra-, H1	2	3	363.79
Tetra-, H1	3	4	196.3
Tetra-, H1	1	2	186.14
Tetra-, H1	2	3	160.3
Tetra-, H1	3	4	222.18
Tetra-, H1	1	2	191.76
Tetra-, H1	2	3	293.57
Tetra-, H1	3	4	220.48
Tetra-, H1	1	2	193.13
Tetra-, H1	2	3	269.06
Tetra-, H1	3	4	251.78
Tetra-, H1	1	2	230.17
Tetra-, H1	2	3	319.47
Tetra-, H1	3	4	432.62
Tetra-, H1	1	2	193.9
Tetra-, H1	2	3	175.17
Tetra-, H1	3	4	290.99
Tetra-, H1	1	2	229.15
Tetra-, H1	2	3	306.93
Tetra-, H1	3	4	213.91
Tetra-, H1	1	2	185.66
Tetra-, H1	2	3	177.35
Tetra-, H1	3	4	243.57
Tetra-, H1	1	2	302.86
Tetra-, H1	2	3	231.41
Tetra-, H1	3	4	305.1
Tetra-, H1	1	2	301.25
Tetra-, H1	2	3	218.19
Tetra-, H1	3	4	350.08
Tetra-, H1	1	2	206.59
Tetra-, H1	2	3	336.77
Tetra-, H1	3	4	240.15
Tetra-, H1	1	2	291.58
Tetra-, H1	2	3	304.28
Tetra-, H1	3	4	333.8
Tetra-, H1	1	2	227.13
Tetra-, H1	2	3	263.64
Tetra-, H1	3	4	198.21
Tetra-, H1	1	2	232.35
Tetra-, H1	2	3	188.15
Tetra-, H1	3	4	203.62
Tetra-, H1	1	2	194.64
Tetra-, H1	2	3	198.29
Tetra-, H1	3	4	186.82
Tetra-, H1	1	2	296.7
Tetra-, H1	2	3	214.73
Tetra-, H1	3	4	181.95
Tetra-, H1	1	2	231.9
Tetra-, H1	2	3	280.92
Tetra-, H1	3	4	192.9
Tetra-, H1	1	2	315.62
Tetra-, H1	2	3	205.85
Tetra-, H1	3	4	304.22
Tetra-, H1	1	2	244.54
Tetra-, H1	2	3	211.84
Tetra-, H1	3	4	168
Tetra-, H1	1	2	194.97
Tetra-, H1	2	3	236.77
Tetra-, H1	3	4	304.24
Tetra-, H1	1	2	206.69
Tetra-, H1	2	3	191.89
Tetra-, H1	3	4	197.36
Tetra-, H1	1	2	215.04
Tetra-, H1	2	3	248.26
Tetra-, H1	3	4	212.5
Tetra-, H1	1	2	225.54
Tetra-, H1	2	3	289.2
Tetra-, H1	3	4	230.82
Tetra-, H1	1	2	185.04
Tetra-, H1	2	3	194.55
Tetra-, H1	3	4	308.06
