# Supplementary material for: Angle between DNA linker and nucleosome core particle regulates array compaction revealed by individual-particle cryo-electron tomography
Source: Nat Commun. 2024 May 23;15:4395. doi: 10.1038/s41467-024-48305-1 (PMC11116431; doi:10.1038/s41467-024-48305-1)
Supplement: Supplementary file 10 — Source Data [file 41467_2024_48305_MOESM10_ESM.zip › Source_Data/SupFig9de_Data.xlsx]

## Sheet: SupFig. 9d,e
n, n+1					n, n+2					n, n+3
Type	Core #1	Core #2	Dihedral (°)		Type	Core #1	Core #2	Dihedral (°)		Type	Core #1	Core #2	Dihedral (°)
Di-	1	2	65		Tri-	1	3	13		Tetra-	1	4	56
Di-	1	2	89		Tri-	1	3	89		Tetra-	1	4	42
Di-	1	2	69		Tri-	1	3	69		Tetra-	1	4	41
Di-	1	2	78		Tri-	1	3	69		Tetra-	1	4	60
Di-	1	2	56		Tri-	1	3	26		Tetra-	1	4	33
Di-	1	2	81		Tri-	1	3	60		Tetra-	1	4	18
Di-	1	2	83		Tri-	1	3	21		Tetra-	1	4	63
Di-	1	2	75		Tri-	1	3	35		Tetra-	1	4	24
Di-	1	2	63		Tri-	1	3	40		Tetra-	1	4	5
Di-	1	2	76		Tri-	1	3	44		Tetra-	1	4	69
Di-	1	2	63		Tri-	1	3	64		Tetra-	1	4	44
Di-	1	2	46		Tri-	1	3	79		Tetra-	1	4	29
Di-	1	2	80		Tri-	1	3	65		Tetra-	1	4	81
Di-	1	2	52		Tri-	1	3	34		Tetra-	1	4	43
Di-	1	2	50		Tri-	1	3	61		Tetra-	1	4	66
Di-	1	2	19		Tri-	1	3	85		Tetra-	1	4	23
Di-	1	2	50		Tri-	1	3	75		Tetra-	1	4	40
Di-	1	2	52		Tri-	1	3	51		Tetra-	1	4	38
Di-	1	2	75		Tri-	1	3	63		Tetra-	1	4	49
Di-	1	2	80		Tri-	1	3	23		Tetra-	1	4	85
Di-	1	2	69		Tri-	1	3	51		Tetra-	1	4	53
Di-	1	2	82		Tri-	1	3	66		Tetra-	1	4	45
Di-	1	2	79		Tri-	1	3	40		Tetra-	1	4	17
Di-	1	2	75		Tri-	1	3	71		Tetra-	1	4	37
Di-	1	2	87		Tri-	1	3	58		Tetra-	1	4	12
Di-	1	2	75		Tri-	1	3	72		Tetra-	1	4	74
Di-	1	2	72		Tri-	1	3	79		Tetra-	1	4	88
Di-	1	2	76		Tri-	1	3	13		Tetra-	1	4	57
Di-	1	2	64		Tri-	1	3	45		Tetra-, 50mM	1	4	80
Di-	1	2	86		Tri-	1	3	66		Tetra-, 50mM	1	4	48
Di-	1	2	48		Tri-	1	3	52		Tetra-, 50mM	1	4	30
Di-	1	2	68		Tri-	1	3	36		Tetra-, 50mM	1	4	30
Di-	1	2	79		Tri-	1	3	43		Tetra-, 50mM	1	4	86
Tri-	1	2	45		Tri-	1	3	60		Tetra-, 50mM	1	4	33
Tri-	2	3	45		Tri-	1	3	71		Tetra-, 50mM	1	4	74
Tri-	1	2	33		Tri-	1	3	18		Tetra-, 50mM	1	4	68
Tri-	2	3	81		Tri-	1	3	65		Tetra-, 50mM	1	4	29
Tri-	1	2	26		Tri-	1	3	65		Tetra-, 50mM	1	4	65
Tri-	2	3	49		Tri-	1	3	17		Tetra-, 50mM	1	4	59
Tri-	1	2	84		Tri-	1	3	74		Tetra-, 50mM	1	4	65
Tri-	2	3	45		Tri-	1	3	14		Tetra-, 50mM	1	4	59
Tri-	1	2	53		Tri-	1	3	70		Tetra-, 50mM	1	4	14
Tri-	2	3	66		Tri-	1	3	75		Tetra-, 50mM	1	4	72
Tri-	1	2	40		Tri-	1	3	57		Tetra-, 50mM	1	4	81
Tri-	2	3	78		Tri-	1	3	38		Tetra-, 50mM	1	4	60
Tri-	1	2	77		Tetra-	1	3	42		Tetra-, 50mM	1	4	86
Tri-	2	3	62		Tetra-	2	4	57		Tetra-, 50mM	1	4	66
Tri-	1	2	62		Tetra-	1	3	50		Tetra-, 50mM	1	4	77
Tri-	2	3	30		Tetra-	2	4	75		Tetra-, 50mM	1	4	45
Tri-	1	2	63		Tetra-	1	3	41		Tetra-, 50mM	1	4	87
Tri-	2	3	64		Tetra-	2	4	54		Tetra-, 50mM	1	4	88
Tri-	1	2	64		Tetra-	1	3	13		Tetra-, 50mM	1	4	79
Tri-	2	3	65		Tetra-	2	4	24		Tetra-, 50mM	1	4	66
Tri-	1	2	86		Tetra-	1	3	86		Tetra-, 50mM	1	4	50
Tri-	2	3	80		Tetra-	1	3	54		Tetra-, 50mM	1	4	39
Tri-	1	2	62		Tetra-	2	4	41		Tetra-, 50mM	1	4	3
Tri-	2	3	39		Tetra-	1	3	32		Tetra-, 50mM	1	4	28
Tri-	1	2	38		Tetra-	2	4	52		Tetra-, 50mM	1	4	80
Tri-	2	3	34		Tetra-	1	3	17		Tetra-, 50mM	1	4	58
Tri-	1	2	33		Tetra-	2	4	35		Tetra-, 50mM	1	4	80
Tri-	2	3	61		Tetra-	1	3	71		Tetra-, H1	1	4	29
Tri-	1	2	36		Tetra-	2	4	49		Tetra-, H1	1	4	61
Tri-	2	3	87		Tetra-	1	3	26		Tetra-, H1	1	4	49
Tri-	1	2	44		Tetra-	2	4	61		Tetra-, H1	1	4	17
Tri-	2	3	59		Tetra-	1	3	83		Tetra-, H1	1	4	61
Tri-	1	2	32		Tetra-	2	4	23		Tetra-, H1	1	4	44
Tri-	2	3	83		Tetra-	1	3	48		Tetra-, H1	1	4	21
Tri-	1	2	77		Tetra-	2	4	62		Tetra-, H1	1	4	45
Tri-	2	3	69		Tetra-	1	3	31		Tetra-, H1	1	4	43
Tri-	1	2	49		Tetra-	2	4	26		Tetra-, H1	1	4	46
Tri-	2	3	81		Tetra-	1	3	69		Tetra-, H1	1	4	42
Tri-	1	2	71		Tetra-	2	4	82		Tetra-, H1	1	4	87
Tri-	2	3	88		Tetra-	1	3	79		Tetra-, H1	1	4	46
Tri-	1	2	83		Tetra-	2	4	54		Tetra-, H1	1	4	46
Tri-	2	3	32		Tetra-	1	3	88		Tetra-, H1	1	4	71
Tri-	1	2	82		Tetra-	2	4	19		Tetra-, H1	1	4	38
Tri-	2	3	55		Tetra-	1	3	20		Tetra-, H1	1	4	80
Tri-	1	2	85		Tetra-	2	4	10		Tetra-, H1	1	4	24
Tri-	2	3	56		Tetra-	1	3	60		Tetra-, H1	1	4	60
Tri-	1	2	85		Tetra-	2	4	75		Tetra-, H1	1	4	89
Tri-	2	3	15		Tetra-	1	3	90		Tetra-, H1	1	4	61
Tri-	1	2	39		Tetra-	2	4	66		Tetra-, H1	1	4	51
Tri-	2	3	22		Tetra-	1	3	9		Tetra-, H1	1	4	64
Tri-	1	2	67		Tetra-	2	4	31		Tetra-, H1	1	4	35
Tri-	2	3	46		Tetra-	1	3	53		Tetra-, H1	1	4	76
Tri-	1	2	87		Tetra-	2	4	38		Tetra-, H1	1	4	30
Tri-	2	3	58		Tetra-	1	3	64		Tetra-, H1	1	4	35
Tri-	1	2	81		Tetra-	2	4	60		Tetra-, H1	1	4	83
Tri-	2	3	89		Tetra-	1	3	89		Tetra-, H1	1	4	18
Tri-	1	2	71		Tetra-	1	3	32		Tetra-, H1	1	4	23
Tri-	2	3	71		Tetra-	2	4	59		Tetra-, H1	1	4	88
Tri-	1	2	66		Tetra-	1	3	68		Tetra-, H1	1	4	59
Tri-	2	3	71		Tetra-	2	4	81		Tetra-, H1	1	4	62
Tri-	1	2	56		Tetra-	1	3	54
Tri-	2	3	78		Tetra-	2	4	67
Tri-	1	2	67		Tetra-	1	3	28
Tri-	2	3	50		Tetra-	2	4	21
Tri-	1	2	68		Tetra-	1	3	23
Tri-	2	3	41		Tetra-	2	4	53
Tri-	1	2	47		Tetra-	1	3	66
Tri-	2	3	78		Tetra-	2	4	17
Tri-	1	2	53		Tetra-	1	3	16
Tri-	2	3	68		Tetra-	2	4	77
Tri-	1	2	45		Tetra-, 50mM	1	3	53
Tri-	2	3	41		Tetra-, 50mM	2	4	54
Tri-	1	2	83		Tetra-, 50mM	1	3	50
Tri-	2	3	26		Tetra-, 50mM	2	4	40
Tri-	1	2	74		Tetra-, 50mM	1	3	57
Tri-	2	3	27		Tetra-, 50mM	2	4	33
Tri-	1	2	70		Tetra-, 50mM	1	3	59
Tri-	2	3	54		Tetra-, 50mM	2	4	60
Tri-	1	2	86		Tetra-, 50mM	1	3	23
Tri-	2	3	33		Tetra-, 50mM	2	4	21
Tri-	1	2	81		Tetra-, 50mM	1	3	32
Tri-	2	3	87		Tetra-, 50mM	2	4	24
Tri-	1	2	35		Tetra-, 50mM	1	3	40
Tri-	2	3	86		Tetra-, 50mM	1	3	23
Tri-	1	2	53		Tetra-, 50mM	1	3	12
Tri-	2	3	52		Tetra-, 50mM	2	4	48
Tri-	1	2	25		Tetra-, 50mM	1	3	40
Tri-	2	3	39		Tetra-, 50mM	2	4	20
Tri-	1	2	88		Tetra-, 50mM	1	3	50
Tri-	2	3	76		Tetra-, 50mM	2	4	32
Tetra-	1	2	72		Tetra-, 50mM	1	3	68
Tetra-	2	3	49		Tetra-, 50mM	2	4	19
Tetra-	3	4	83		Tetra-, 50mM	1	3	87
Tetra-	1	2	54		Tetra-, 50mM	2	4	52
Tetra-	2	3	79		Tetra-, 50mM	1	3	13
Tetra-	3	4	62		Tetra-, 50mM	2	4	23
Tetra-	1	2	80		Tetra-, 50mM	1	3	50
Tetra-	2	3	58		Tetra-, 50mM	2	4	52
Tetra-	3	4	75		Tetra-, 50mM	1	3	54
Tetra-	1	2	40		Tetra-, 50mM	2	4	31
Tetra-	2	3	29		Tetra-, 50mM	1	3	5
Tetra-	3	4	47		Tetra-, 50mM	2	4	14
Tetra-	1	2	42		Tetra-, 50mM	1	3	25
Tetra-	2	3	52		Tetra-, 50mM	2	4	24
Tetra-	1	2	40		Tetra-, 50mM	1	3	28
Tetra-	2	3	89		Tetra-, 50mM	2	4	3
Tetra-	3	4	53		Tetra-, 50mM	1	3	63
Tetra-	1	2	55		Tetra-, 50mM	2	4	59
Tetra-	2	3	23		Tetra-, 50mM	1	3	23
Tetra-	3	4	35		Tetra-, 50mM	2	4	48
Tetra-	1	2	46		Tetra-, 50mM	1	3	48
Tetra-	2	3	28		Tetra-, 50mM	2	4	26
Tetra-	3	4	48		Tetra-, 50mM	1	3	52
Tetra-	1	2	29		Tetra-, 50mM	2	4	37
Tetra-	2	3	47		Tetra-, 50mM	1	3	87
Tetra-	3	4	80		Tetra-, 50mM	2	4	61
Tetra-	1	2	56		Tetra-, 50mM	1	3	21
Tetra-	2	3	49		Tetra-, 50mM	2	4	23
Tetra-	3	4	27		Tetra-, 50mM	1	3	34
Tetra-	1	2	72		Tetra-, 50mM	2	4	45
Tetra-	2	3	50		Tetra-, 50mM	1	3	70
Tetra-	3	4	36		Tetra-, 50mM	2	4	43
Tetra-	1	2	77		Tetra-, 50mM	1	3	67
Tetra-	2	3	57		Tetra-, 50mM	2	4	36
Tetra-	3	4	24		Tetra-, 50mM	1	3	86
Tetra-	1	2	55		Tetra-, 50mM	2	4	53
Tetra-	2	3	81		Tetra-, 50mM	1	3	42
Tetra-	3	4	58		Tetra-, 50mM	2	4	79
Tetra-	1	2	29		Tetra-, 50mM	1	3	77
Tetra-	2	3	54		Tetra-, 50mM	2	4	12
Tetra-	3	4	30		Tetra-, 50mM	1	3	20
Tetra-	1	2	59		Tetra-, 50mM	2	4	63
Tetra-	2	3	55		Tetra-, 50mM	1	3	12
Tetra-	3	4	76		Tetra-, 50mM	2	4	41
Tetra-	1	2	81		Tetra-, 50mM	1	3	73
Tetra-	2	3	11		Tetra-, 50mM	2	4	18
Tetra-	3	4	30		Tetra-, H1	1	3	54
Tetra-	1	2	33		Tetra-, H1	2	4	60
Tetra-	2	3	54		Tetra-, H1	1	3	58
Tetra-	3	4	44		Tetra-, H1	2	4	70
Tetra-	1	2	83		Tetra-, H1	1	3	72
Tetra-	2	3	78		Tetra-, H1	2	4	82
Tetra-	3	4	41		Tetra-, H1	1	3	89
Tetra-	1	2	35		Tetra-, H1	2	4	81
Tetra-	2	3	65		Tetra-, H1	1	3	48
Tetra-	3	4	89		Tetra-, H1	2	4	57
Tetra-	1	2	40		Tetra-, H1	1	3	47
Tetra-	2	3	41		Tetra-, H1	2	4	22
Tetra-	3	4	56		Tetra-, H1	1	3	43
Tetra-	1	2	60		Tetra-, H1	2	4	18
Tetra-	2	3	55		Tetra-, H1	1	3	27
Tetra-	3	4	89		Tetra-, H1	2	4	57
Tetra-	1	2	87		Tetra-, H1	1	3	64
Tetra-	2	3	81		Tetra-, H1	2	4	63
Tetra-	3	4	28		Tetra-, H1	1	3	66
Tetra-	1	2	26		Tetra-, H1	2	4	39
Tetra-	2	3	89		Tetra-, H1	1	3	56
Tetra-	1	2	76		Tetra-, H1	2	4	87
Tetra-	2	3	59		Tetra-, H1	1	3	38
Tetra-	3	4	68		Tetra-, H1	2	4	41
Tetra-	1	2	66		Tetra-, H1	1	3	61
Tetra-	2	3	66		Tetra-, H1	2	4	29
Tetra-	3	4	69		Tetra-, H1	1	3	66
Tetra-	1	2	41		Tetra-, H1	2	4	86
Tetra-	2	3	85		Tetra-, H1	1	3	88
Tetra-	3	4	43		Tetra-, H1	2	4	67
Tetra-	1	2	22		Tetra-, H1	1	3	32
Tetra-	2	3	31		Tetra-, H1	2	4	8
Tetra-	3	4	38		Tetra-, H1	1	3	87
Tetra-	1	2	72		Tetra-, H1	2	4	76
Tetra-	2	3	64		Tetra-, H1	1	3	32
Tetra-	3	4	84		Tetra-, H1	2	4	82
Tetra-	1	2	88		Tetra-, H1	1	3	74
Tetra-	2	3	29		Tetra-, H1	2	4	68
Tetra-	3	4	26		Tetra-, H1	1	3	59
Tetra-	1	2	87		Tetra-, H1	2	4	37
Tetra-	2	3	74		Tetra-, H1	1	3	85
Tetra-	3	4	71		Tetra-, H1	2	4	59
Tetra-, 50mM	1	2	46		Tetra-, H1	1	3	58
Tetra-, 50mM	2	3	87		Tetra-, H1	2	4	84
Tetra-, 50mM	3	4	37		Tetra-, H1	1	3	77
Tetra-, 50mM	1	2	86		Tetra-, H1	2	4	83
Tetra-, 50mM	2	3	54		Tetra-, H1	1	3	70
Tetra-, 50mM	3	4	88		Tetra-, H1	2	4	65
Tetra-, 50mM	1	2	59		Tetra-, H1	1	3	83
Tetra-, 50mM	2	3	63		Tetra-, H1	2	4	45
Tetra-, 50mM	3	4	85		Tetra-, H1	1	3	53
Tetra-, 50mM	1	2	37		Tetra-, H1	2	4	73
Tetra-, 50mM	2	3	79		Tetra-, H1	1	3	81
Tetra-, 50mM	3	4	74		Tetra-, H1	2	4	51
Tetra-, 50mM	1	2	88		Tetra-, H1	1	3	38
Tetra-, 50mM	2	3	72		Tetra-, H1	2	4	50
Tetra-, 50mM	3	4	77		Tetra-, H1	1	3	79
Tetra-, 50mM	1	2	41		Tetra-, H1	2	4	90
Tetra-, 50mM	2	3	59		Tetra-, H1	1	3	43
Tetra-, 50mM	3	4	63		Tetra-, H1	2	4	78
Tetra-, 50mM	1	2	61		Tetra-, H1	1	3	86
Tetra-, 50mM	2	3	88		Tetra-, H1	2	4	4
Tetra-, 50mM	1	2	65		Tetra-, H1	1	3	58
Tetra-, 50mM	2	3	61		Tetra-, H1	2	4	39
Tetra-, 50mM	1	2	86		Tetra-, H1	1	3	57
Tetra-, 50mM	2	3	88		Tetra-, H1	2	4	80
Tetra-, 50mM	3	4	66
Tetra-, 50mM	1	2	77
Tetra-, 50mM	2	3	75
Tetra-, 50mM	3	4	76
Tetra-, 50mM	1	2	56
Tetra-, 50mM	2	3	75
Tetra-, 50mM	3	4	79
Tetra-, 50mM	1	2	67
Tetra-, 50mM	2	3	80
Tetra-, 50mM	3	4	61
Tetra-, 50mM	1	2	57
Tetra-, 50mM	2	3	58
Tetra-, 50mM	3	4	70
Tetra-, 50mM	1	2	58
Tetra-, 50mM	2	3	72
Tetra-, 50mM	3	4	75
Tetra-, 50mM	1	2	73
Tetra-, 50mM	2	3	80
Tetra-, 50mM	3	4	70
Tetra-, 50mM	1	2	41
Tetra-, 50mM	2	3	86
Tetra-, 50mM	3	4	69
Tetra-, 50mM	1	2	87
Tetra-, 50mM	2	3	87
Tetra-, 50mM	3	4	78
Tetra-, 50mM	1	2	75
Tetra-, 50mM	2	3	54
Tetra-, 50mM	3	4	77
Tetra-, 50mM	1	2	58
Tetra-, 50mM	2	3	29
Tetra-, 50mM	3	4	31
Tetra-, 50mM	1	2	49
Tetra-, 50mM	2	3	53
Tetra-, 50mM	3	4	36
Tetra-, 50mM	1	2	80
Tetra-, 50mM	2	3	82
Tetra-, 50mM	3	4	42
Tetra-, 50mM	1	2	60
Tetra-, 50mM	2	3	73
Tetra-, 50mM	3	4	55
Tetra-, 50mM	1	2	52
Tetra-, 50mM	2	3	90
Tetra-, 50mM	3	4	82
Tetra-, 50mM	1	2	28
Tetra-, 50mM	2	3	64
Tetra-, 50mM	3	4	24
Tetra-, 50mM	1	2	90
Tetra-, 50mM	2	3	70
Tetra-, 50mM	3	4	77
Tetra-, 50mM	1	2	85
Tetra-, 50mM	2	3	58
Tetra-, 50mM	3	4	76
Tetra-, 50mM	1	2	42
Tetra-, 50mM	2	3	73
Tetra-, 50mM	3	4	46
Tetra-, 50mM	1	2	84
Tetra-, 50mM	2	3	52
Tetra-, 50mM	3	4	35
Tetra-, 50mM	1	2	43
Tetra-, 50mM	2	3	66
Tetra-, 50mM	3	4	60
Tetra-, 50mM	1	2	81
Tetra-, 50mM	2	3	56
Tetra-, 50mM	3	4	45
Tetra-, 50mM	1	2	34
Tetra-, 50mM	2	3	69
Tetra-, 50mM	3	4	77
Tetra-, 50mM	1	2	73
Tetra-, 50mM	2	3	88
Tetra-, 50mM	3	4	61
Tetra-, 50mM	1	2	88
Tetra-, 50mM	2	3	85
Tetra-, 50mM	3	4	60
Tetra-, 50mM	1	2	62
Tetra-, 50mM	2	3	44
Tetra-, 50mM	3	4	26
Tetra-, H1	1	2	77
Tetra-, H1	2	3	28
Tetra-, H1	3	4	49
Tetra-, H1	1	2	72
Tetra-, H1	2	3	87
Tetra-, H1	3	4	18
Tetra-, H1	1	2	64
Tetra-, H1	2	3	53
Tetra-, H1	3	4	44
Tetra-, H1	1	2	71
Tetra-, H1	2	3	37
Tetra-, H1	3	4	74
Tetra-, H1	1	2	37
Tetra-, H1	2	3	62
Tetra-, H1	3	4	73
Tetra-, H1	1	2	47
Tetra-, H1	2	3	43
Tetra-, H1	3	4	20
Tetra-, H1	1	2	39
Tetra-, H1	2	3	80
Tetra-, H1	3	4	63
Tetra-, H1	1	2	51
Tetra-, H1	2	3	26
Tetra-, H1	3	4	40
Tetra-, H1	1	2	46
Tetra-, H1	2	3	58
Tetra-, H1	3	4	74
Tetra-, H1	1	2	44
Tetra-, H1	2	3	22
Tetra-, H1	3	4	54
Tetra-, H1	1	2	82
Tetra-, H1	2	3	33
Tetra-, H1	3	4	82
Tetra-, H1	1	2	90
Tetra-, H1	2	3	52
Tetra-, H1	3	4	62
Tetra-, H1	1	2	68
Tetra-, H1	2	3	26
Tetra-, H1	3	4	44
Tetra-, H1	1	2	53
Tetra-, H1	2	3	15
Tetra-, H1	3	4	82
Tetra-, H1	1	2	81
Tetra-, H1	2	3	42
Tetra-, H1	3	4	78
Tetra-, H1	1	2	38
Tetra-, H1	2	3	46
Tetra-, H1	3	4	40
Tetra-, H1	1	2	89
Tetra-, H1	2	3	54
Tetra-, H1	3	4	51
Tetra-, H1	1	2	81
Tetra-, H1	2	3	76
Tetra-, H1	3	4	40
Tetra-, H1	1	2	52
Tetra-, H1	2	3	59
Tetra-, H1	3	4	85
Tetra-, H1	1	2	54
Tetra-, H1	2	3	82
Tetra-, H1	3	4	88
Tetra-, H1	1	2	26
Tetra-, H1	2	3	75
Tetra-, H1	3	4	26
Tetra-, H1	1	2	38
Tetra-, H1	2	3	69
Tetra-, H1	3	4	83
Tetra-, H1	1	2	82
Tetra-, H1	2	3	20
Tetra-, H1	3	4	62
Tetra-, H1	1	2	45
Tetra-, H1	2	3	84
Tetra-, H1	3	4	36
Tetra-, H1	1	2	62
Tetra-, H1	2	3	45
Tetra-, H1	3	4	74
Tetra-, H1	1	2	59
Tetra-, H1	2	3	70
Tetra-, H1	3	4	48
Tetra-, H1	1	2	74
Tetra-, H1	2	3	34
Tetra-, H1	3	4	76
Tetra-, H1	1	2	69
Tetra-, H1	2	3	31
Tetra-, H1	3	4	54
Tetra-, H1	1	2	85
Tetra-, H1	2	3	79
Tetra-, H1	3	4	82
Tetra-, H1	1	2	88
Tetra-, H1	2	3	62
Tetra-, H1	3	4	51
Tetra-, H1	1	2	84
Tetra-, H1	2	3	59
Tetra-, H1	3	4	57
Tetra-, H1	1	2	29
Tetra-, H1	2	3	44
Tetra-, H1	3	4	75
Tetra-, H1	1	2	43
Tetra-, H1	2	3	35
Tetra-, H1	3	4	68
